# Supplementary material for: Rapid sperm capture: high-throughput flagellar waveform analysis
Source: Hum Reprod. 2019 Jun 7;34(7):1173–85. doi: 10.1093/humrep/dez056 (PMC6613345; doi:10.1093/humrep/dez056)
Supplement: Supplementary_data_dez056 [file supplementary_data_dez056.zip]

Archive with 8 entries (8 files):
- Supplementary_data_dez056.pdf
- SuppTable1.csv
- SuppTable2.csv
- SuppTable3.xlsx
- SuppVideo1.avi
- SuppVideo2.avi
- SuppVideo3.avi
- SuppVideo4.avi
