# Supplementary material for: Rapid sperm capture: high-throughput flagellar waveform analysis
Source: Hum Reprod. 2019 Jun 7;34(7):1173–85. doi: 10.1093/humrep/dez056 (PMC6613345; doi:10.1093/humrep/dez056)
Supplement: Supplementary_data_dez056 [file supplementary_data_dez056.zip › SuppTable1.csv]

Donor/Patient ID	fBF	fAWS	fAWSse	fAWSrstd	fAWL	fLength	fLengthMax	meanPower	P30	TCS	VCL	VSL	VAP	ALHmax	ALHavg	LIN	WOB	STR	BCF	MAD	mu	nFrames	FAST ver.	Frame rate	pX	pY	Magnification	Min. cell area	Max. cell area	Max. tail length	Max. tail width	Max swimming speed	Head threshold	First frame	Image border	Notes
DC	11.987854	558.673842	10.805268	92.166832	46.603323	34.359766	85.056529	2.80E-14	1.62E-14	5.08E+00	147.95	9.28	68.729743	3.6	1.85	6.3	46.5	13.5	21.53	253	0.001	495	0.8	169.2	4.8	4.8	10x	3.141593	314.159265	59	1	3248.64	120	1	5	Negative phase
DA	13.322835	305.321234	20.222352	86.838902	22.917138	30.709238	80.155702	5.36E-15	5.09E-15	5.09E+00	51.83	8	16.088194	1.64	0.65	15.4	31	49.7	29.08	243.9	0.001	128	0.8	169.2	4.8	4.8	10x	3.141593	314.159265	59	1	3248.64	120	1	5	Negative phase
DC	15.33956	92.663262	14.017105	0	6.040803	43.605196	61.081481	5.52E-14	2.31E-14	5.09E+00	31.24	9.77	9.977708	0.87	0.25	31.3	31.9	97.9	52.7	259.9	0.001	183	0.8	169.2	4.8	4.8	10x	3.141593	314.159265	59	1	3248.64	120	1	5	Negative phase
DA	20.452747	411.179307	33.724927	131.409639	20.103867	53.967179	77.404491	8.38E-15	1.59E-15	5.40E+00	35.93	6.95	15.127791	1.24	0.45	19.3	42.1	45.9	34.94	270.3	0.001	92	0.8	169.2	4.8	4.8	10x	3.141593	314.159265	59	1	3248.64	120	1	5	Negative phase
DC	19.674419	494.338862	56.581622	127.47624	25.125971	44.341542	74.094691	1.14E-14	2.26E-15	5.43E+00	59.15	13.51	23.818386	2.33	1.13	22.8	40.3	56.7	7.69	236.3	0.001	44	0.8	169.2	4.8	4.8	10x	3.141593	314.159265	59	1	3248.64	120	1	5	Negative phase
DC	17.766	403.038213	56.500586	247.19231	22.685929	49.148879	82.478386	4.89E-15	6.24E-16	5.59E+00	42.26	11.76	25.565233	1.05	0.38	27.8	60.5	46	28.48	263.4	0.001	101	0.8	169.2	4.8	4.8	10x	3.141593	314.159265	59	1	3248.64	70	1	5	Negative phase
DC	13.738462	435.080178	30.217117	131.866969	31.66877	39.579123	87.78844	2.68E-13	1.10E-13	5.69E+00	105.7	18.3	72.166656	3.58	1.64	17.3	68.3	25.4	24.38	100	0.001	118	0.8	169.2	4.8	4.8	10x	3.141593	314.159265	59	1	3248.64	90	1	5	Negative phase
DA	16.2	646.244754	34.489315	96.124009	39.891651	41.986497	54.243678	1.62E-14	6.02E-15	5.90E+00	118.68	17.71	37.798	4	1.3	14.9	31.8	46.9	24.67	293.2	0.001	48	0.8	169.2	4.8	4.8	10x	3.141593	314.159265	59	1	3248.64	120	1	5	Negative phase
DA	27.072	253.364553	43.598352	121.310743	9.358915	18.804093	24.701004	6.37E-14	2.12E-13	5.91E+00	151.83	9.77	12.281483	1.83	0.77	6.4	8.1	79.6	63.04	229.3	0.001	51	0.8	169.2	4.8	4.8	10x	3.141593	314.159265	59	1	3248.64	120	1	5	Negative phase
DA	24.866454	355.929478	25.338233	144.397475	14.31364	36.143396	59.277464	8.57E-17	4.70E-17	5.93E+00	30.06	7.24	9.75001	2	0.28	24.1	32.4	74.3	51.19	268.4	0.001	314	0.8	169.2	4.8	4.8	10x	3.141593	314.159265	59	1	3248.64	120	1	5	Negative phase
DC	14.713043	215.563163	17.340638	60.290939	14.651161	37.032063	92.478364	5.57E-15	3.57E-15	5.93E+00	26.16	8.84	17.353537	0.81	0.28	33.8	66.3	50.9	24.8	291.5	0.001	116	0.8	169.2	4.8	4.8	10x	3.141593	314.159265	59	1	3248.64	120	1	5	Negative phase
DA	14.713043	593.896593	83.476313	218.374595	40.365312	35.319922	36.886638	1.97E-14	9.50E-15	6.08E+00	105.81	8.06	10.668785	2.11	1.01	7.6	10.1	75.5	36	269.3	0.001	47	0.8	169.2	4.8	4.8	10x	3.141593	314.159265	59	1	3248.64	90	1	5	Negative phase
DA	15.8625	335.683127	78.505422	135.204182	21.162057	24.611602	32.376424	3.23E-15	6.96E-15	6.13E+00	89.5	12.09	47.096296	2.37	1.08	13.5	52.6	25.7	25.64	251.9	0.001	33	0.8	169.2	4.8	4.8	10x	3.141593	314.159265	59	1	3248.64	120	1	5	Negative phase
DB	8.905263	177.47766	33.436341	112.887827	19.929524	24.324562	71.565389	5.00E-16	1.06E-15	6.18E+00	44.54	14.3	32.70193	1.16	0.56	32.1	73.4	43.7	22.91	291.5	0.001	96	0.8	169.2	4.8	4.8	10x	3.141593	314.159265	59	1	3248.64	120	1	5	Negative phase
DC	12.085714	284.418307	26.62807	73.045082	23.53343	26.110003	80.394018	1.03E-15	1.72E-15	6.41E+00	33.84	16.27	18.049776	1.1	0.46	48.1	53.3	90.1	16.92	214.5	0.001	50	0.8	169.2	4.8	4.8	10x	3.141593	314.159265	59	1	3248.64	120	1	5	Negative phase
DA	15.778571	287.422683	29.630285	121.547199	18.216014	49.036482	80.929431	1.02E-14	1.91E-15	6.42E+00	49.4	10.39	31.500854	1.75	0.65	21	63.8	33	19.98	253.3	0.001	127	0.8	169.2	4.8	4.8	10x	3.141593	314.159265	59	1	3248.64	120	1	5	Negative phase
DA	17.148649	424.256598	12.156584	46.778507	24.739943	33.788052	65.958721	3.39E-15	2.55E-15	7.12E+00	42.81	15.1	23.867284	1.44	0.62	35.3	55.8	63.3	13.54	241.5	0.001	75	0.8	169.2	4.8	4.8	10x	3.141593	314.159265	59	1	3248.64	90	1	5	Negative phase
DA	24.56129	234.81137	17.889497	22.164934	9.560221	21.95423	72.955459	6.39E-16	1.49E-15	7.15E+00	27.11	14	8.619499	0.75	0.3	51.6	31.8	162.4	21.15	239.8	0.001	32	0.8	169.2	4.8	4.8	10x	3.141593	314.159265	59	1	3248.64	120	1	5	Negative phase
DC	12.533333	371.634879	38.082068	118.361083	29.651719	56.259727	85.576296	1.15E-14	2.09E-15	7.52E+00	41.02	16.48	29.810919	1.05	0.45	40.2	72.7	55.3	16.51	257	0.001	82	0.8	169.2	4.8	4.8	10x	3.141593	314.159265	59	1	3248.64	120	1	5	Negative phase
DC	12.085714	406.793944	35.701034	70.05571	33.659073	48.674587	82.869507	7.82E-15	2.87E-15	8.01E+00	36.07	17.86	19.428323	1.14	0.38	49.5	53.9	91.9	28.2	218.8	0.001	36	0.8	169.2	4.8	4.8	10x	3.141593	314.159265	59	1	3248.64	120	1	5	Negative phase
DA	12.759344	227.614886	17.506899	111.964166	17.839074	30.468512	60.385296	1.82E-15	1.71E-15	8.06E+00	47.79	12.38	37.601774	1.59	0.53	25.9	78.7	32.9	18.8	193.2	0.001	306	0.8	169.2	4.8	4.8	10x	3.141593	314.159265	59	1	3248.64	120	1	5	Negative phase
DC	10.998	200.760894	9.400113	73.837098	18.254309	40.946809	80.014771	4.04E-15	1.18E-15	8.19E+00	66.61	17.93	62.507239	1.17	0.35	26.9	93.8	28.7	18.14	212.3	0.001	401	0.8	169.2	4.8	4.8	10x	3.141593	314.159265	59	1	3248.64	120	1	5	Negative phase
DA	20.727	284.808948	20.577007	0.023411	13.740963	34.627343	81.828319	1.43E-14	8.54E-15	8.30E+00	45.06	11.58	21.806208	1.85	0.47	25.7	48.4	53.1	43.56	254.5	0.001	101	0.8	169.2	4.8	4.8	10x	3.141593	314.159265	59	1	3248.64	120	1	5	Negative phase
DC	19.227273	301.593941	54.183662	176.476396	15.685737	48.100252	61.965384	1.03E-14	1.63E-15	8.59E+00	45.55	14.94	22.840194	1.31	0.44	32.8	50.1	65.4	30.21	257.3	0.001	56	0.8	169.2	4.8	4.8	10x	3.141593	314.159265	59	1	3248.64	60	1	5	Negative phase
DA	14.733708	347.632605	17.440494	64.754841	23.594373	52.766186	103.840586	2.49E-14	4.97E-15	8.78E+00	44.18	13.37	38.150641	1.13	0.39	30.3	86.4	35	31.96	260.7	0.001	90	0.8	169.2	4.8	4.8	10x	3.141593	314.159265	59	1	3248.64	120	1	5	Negative phase
DC	12.769811	296.463759	50.564401	155.781168	23.215986	54.774164	92.581109	1.00E-14	2.40E-15	8.80E+00	30.41	15.04	17.985186	0.91	0.37	49.5	59.1	83.6	28.2	218.2	0.001	54	0.8	169.2	4.8	4.8	10x	3.141593	314.159265	59	1	3248.64	120	1	5	Negative phase
DC	10.975135	204.890636	9.983232	62.301782	18.668621	30.517238	128.381433	2.29E-15	2.14E-15	8.89E+00	56.72	16.29	53.18974	1.55	0.36	28.7	93.8	30.6	22.8	227.1	0.001	371	0.8	169.2	4.8	4.8	10x	3.141593	314.159265	59	1	3248.64	90	1	5	Negative phase
DA	10.575	294.919649	29.916893	0.000175	27.888383	43.126871	68.51962	1.42E-15	8.18E-16	8.96E+00	56.85	1.71	0.241619	0.48	0.3	3	0.4	707.7	56.4	50.6	0.001	9	0.8	169.2	4.8	4.8	10x	3.141593	314.159265	59	1	3248.64	120	1	5	Negative phase
DC	12.86692	216.018426	16.970792	99.373038	16.788666	23.942517	63.524808	5.86E-16	1.31E-15	9.01E+00	46.21	17.73	39.054695	1.36	0.41	38.4	84.5	45.4	23.07	206.1	0.001	264	0.8	169.2	4.8	4.8	10x	3.141593	314.159265	59	1	3248.64	60	1	5	Negative phase
DB	12.118378	232.027051	13.08215	68.236932	19.146708	55.25463	84.820862	4.00E-15	3.15E-16	9.08E+00	37.44	17.5	30.948051	0.99	0.35	46.7	82.7	56.5	29.11	266.8	0.001	186	0.8	169.2	4.8	4.8	10x	3.141593	314.159265	59	1	3248.64	120	1	5	Negative phase
DA	18.923684	156.868444	20.199453	84.377148	8.28953	20.753626	61.46067	4.75E-16	1.41E-15	9.38E+00	61.82	13.19	38.057531	2.07	0.84	21.3	61.6	34.7	19.91	262.5	0.001	153	0.8	169.2	4.8	4.8	10x	3.141593	314.159265	59	1	3248.64	120	1	5	Negative phase
DC	14.755814	275.162252	16.417785	50.448831	18.647718	38.708458	79.29017	3.13E-15	1.30E-15	9.93E+00	39.34	15.76	22.719586	1.76	0.72	40.1	57.8	69.4	19.45	267.8	0.001	87	0.8	169.2	4.8	4.8	10x	3.141593	314.159265	59	1	3248.64	120	1	5	Negative phase
DC	13.001684	649.232986	24.230939	201.038724	49.93453	38.494801	79.782954	9.95E-14	4.19E-14	9.95E+00	175.98	3.27	63.703374	5.67	2.81	1.9	36.2	5.1	23.82	241.8	0.001	476	0.8	169.2	4.8	4.8	10x	3.141593	314.159265	59	1	3248.64	90	1	5	Negative phase
DC	12.481967	268.908362	17.101829	90.123823	21.543748	35.522683	70.483463	8.71E-15	4.61E-15	1.01E+01	52.99	20.17	49.497992	1.28	0.32	38.1	93.4	40.7	30.35	107.2	0.001	184	0.8	169.2	4.8	4.8	10x	3.141593	314.159265	59	1	3248.64	90	1	5	Negative phase
DC	11.57505	560.792066	14.147348	121.433968	48.448348	34.884572	79.29704	2.20E-14	1.31E-14	1.02E+01	119.25	16.92	36.546	4.47	1.8	14.2	30.6	46.3	20.05	268.1	0.001	498	0.8	169.2	4.8	4.8	10x	3.141593	314.159265	59	1	3248.64	120	1	5	Negative phase
DC	25.885075	298.220178	25.366202	120.915074	11.520932	22.348124	35.189857	2.51E-17	4.93E-17	1.03E+01	33.14	20.3	20.47683	0.44	0.18	61.3	61.8	99.1	53.89	245.8	0.001	135	0.8	169.2	4.8	4.8	10x	3.141593	314.159265	59	1	3248.64	120	1	5	Negative phase
DC	12.6	234.790546	21.188765	0.000282	18.63417	46.465432	95.628859	3.91E-15	1.08E-15	1.04E+01	29.62	19.02	19.820868	0.75	0.27	64.2	66.9	96	17.63	270.7	0.001	48	0.8	169.2	4.8	4.8	10x	3.141593	314.159265	59	1	3248.64	120	1	5	Negative phase
DC	15.1575	518.317434	16.072183	141.567944	34.195443	33.184365	104.611932	1.93E-14	1.29E-14	1.06E+01	147.68	20.07	79.06271	5.57	1.94	13.6	53.5	25.4	20.05	248	0.001	481	0.8	169.2	4.8	4.8	10x	3.141593	314.159265	59	1	3248.64	150	1	5	Negative phase
DA	17.304545	128.065042	28.186246	0.000077	7.400659	18.504706	93.923015	9.09E-15	3.02E-14	1.06E+01	119.24	12.84	37.549388	3.24	1.76	10.8	31.5	34.2	18.8	208.9	0.001	45	0.8	169.2	4.8	4.8	10x	3.141593	314.159265	59	1	3248.64	120	1	5	Negative phase
DC	26.480488	511.96561	27.458967	240.448296	19.333693	35.589495	88.145741	2.73E-16	8.52E-17	1.08E+01	34.12	21.08	21.158707	0.83	0.22	61.8	62	99.6	39.47	256.5	0.001	493	0.8	169.2	4.8	4.8	10x	3.141593	314.159265	59	1	3248.64	120	1	5	Negative phase
DC	13.52915	425.384445	15.812021	138.246543	31.442068	37.709248	96.265501	4.66E-14	2.07E-14	1.09E+01	120.93	22.01	62.880943	5.64	1.95	18.2	52	35	21.53	272.4	0.001	495	0.8	169.2	4.8	4.8	10x	3.141593	314.159265	59	1	3248.64	120	1	5	Negative phase
DA	18.8	264.301822	60.340049	176.773752	14.058608	39.868719	83.972816	8.76E-16	2.03E-16	1.10E+01	43.91	17.64	32.158465	1.19	0.4	40.2	73.2	54.9	14.71	200.8	0.001	46	0.8	169.2	4.8	4.8	10x	3.141593	314.159265	59	1	3248.64	120	1	5	Negative phase
DC	15.618462	352.95249	55.049952	141.20407	22.598416	47.463803	78.288865	4.40E-15	1.04E-15	1.14E+01	37.98	19.23	31.178216	0.57	0.29	50.6	82.1	61.7	28.2	235.1	0.001	66	0.8	169.2	4.8	4.8	10x	3.141593	314.159265	59	1	3248.64	40	1	5	Negative phase
DB	16.92	218.627766	19.683633	30.306014	12.921263	24.544683	48.7761	2.24E-15	4.26E-15	1.18E+01	85.1	32.81	54.692957	4.92	1.23	38.6	64.3	60	16.64	256.2	0.001	61	0.8	169.2	4.8	4.8	10x	3.141593	314.159265	59	1	3248.64	120	1	5	Negative phase
DA	12.818182	296.22423	29.977545	103.074603	23.109692	46.336766	75.464251	5.60E-15	2.65E-15	1.20E+01	56.64	20.95	38.40503	1.94	0.66	37	67.8	54.6	30.3	286.3	0.001	67	0.8	169.2	4.8	4.8	10x	3.141593	314.159265	59	1	3248.64	120	1	5	Negative phase
DA	11.432432	221.390985	23.224607	43.529975	19.365169	61.28755	80.150669	2.04E-14	8.26E-16	1.25E+01	56.89	29.36	42.386758	1.79	0.75	51.6	74.5	69.3	22.26	256.7	0.001	38	0.8	169.2	4.8	4.8	10x	3.141593	314.159265	59	1	3248.64	90	1	5	Negative phase
DB	13.865975	442.928851	21.868463	187.885307	31.943578	30.481984	65.277491	2.51E-15	2.35E-15	1.28E+01	83.29	27.27	55.14714	2.53	0.97	32.7	66.2	49.4	21.72	257.1	0.001	483	0.8	169.2	4.8	4.8	10x	3.141593	314.159265	59	1	3248.64	120	1	5	Negative phase
DC	11.536364	221.698581	64.585559	110.441668	19.217371	35.247517	44.241379	1.13E-15	5.84E-16	1.28E+01	33.71	19.3	24.415384	1.03	0.36	57.3	72.4	79	15.04	233.5	0.001	45	0.8	169.2	4.8	4.8	10x	3.141593	314.159265	59	1	3248.64	120	1	5	Negative phase
DC	13.735345	536.157207	23.2025	168.596324	39.034856	37.409893	85.128118	1.17E-14	5.08E-15	1.33E+01	81.96	26.65	57.291788	2.28	0.97	32.5	69.9	46.5	22.79	265	0.001	349	0.8	169.2	4.8	4.8	10x	3.141593	314.159265	59	1	3248.64	120	1	5	Negative phase
DC	12.145545	593.202244	22.850006	119.127349	48.84114	38.985245	81.714208	2.03E-14	8.49E-15	1.36E+01	122.38	25.55	27.07175	3.18	1.8	20.9	22.1	94.4	20.84	270.7	0.001	203	0.8	169.2	4.8	4.8	10x	3.141593	314.159265	59	1	3248.64	120	1	5	Negative phase
DC	16.781595	575.587922	20.348325	200.030852	34.298761	34.322157	103.803579	1.57E-14	9.11E-15	1.43E+01	144.23	29.82	79.028527	4.93	1.88	20.7	54.8	37.7	24.17	256.4	0.001	490	0.8	169.2	4.8	4.8	10x	3.141593	314.159265	59	1	3248.64	120	1	5	Negative phase
DC	12.69	522.471836	45.301501	100.431351	41.171933	41.015154	85.844632	2.14E-14	6.57E-15	1.44E+01	82.67	31.94	34.445696	3.25	1.51	38.6	41.7	92.7	12.38	325.1	0.001	41	0.8	169.2	4.8	4.8	10x	3.141593	314.159265	59	1	3248.64	120	1	5	Negative phase
DA	18.50625	194.383826	21.708536	0.000022	10.503685	22.517875	47.234284	6.32E-14	1.40E-13	1.46E+01	40	19.81	15.857172	1.32	0.58	49.5	39.6	124.9	20.51	236.9	0.001	33	0.8	169.2	4.8	4.8	10x	3.141593	314.159265	59	1	3248.64	120	1	5	Negative phase
DC	12.155172	625.444162	52.78191	264.172934	51.454981	33.827353	95.644015	1.65E-14	9.36E-15	1.51E+01	158.61	31.88	74.758803	4.17	1.82	20.1	47.1	42.6	31.91	220.6	0.001	175	0.8	169.2	4.8	4.8	10x	3.141593	314.159265	59	1	3248.64	120	1	5	Negative phase
DA	13.294286	321.261493	54.892414	142.072528	24.165382	50.622665	85.586196	3.05E-14	5.01E-15	1.53E+01	63.36	30.54	58.81199	0.93	0.44	48.2	92.8	51.9	23.83	241.1	0.001	71	0.8	169.2	4.8	4.8	10x	3.141593	314.159265	59	1	3248.64	120	1	5	Negative phase
DC	13.316667	37.33453	6.865755	20.101572	2.803594	20.32023	30.644343	4.83E-15	1.88E-14	1.53E+01	48.53	24.26	40.054308	2.3	0.47	50	82.5	60.6	15.38	245.5	0.001	55	0.8	169.2	4.8	4.8	10x	3.141593	314.159265	59	1	3248.64	120	1	5	Negative phase
DB	14.929412	588.924637	109.29538	391.387007	39.447277	52.8639	73.649921	8.66E-14	1.53E-14	1.58E+01	148.89	34.57	84.89589	4.54	1.96	23.2	57	40.7	29.51	209.8	0.001	86	0.8	169.2	4.8	4.8	10x	3.141593	314.159265	59	1	3248.64	120	1	5	Negative phase
DA	11.471186	168.21897	23.262058	80.914257	14.664479	20.169397	31.386389	5.57E-16	2.06E-15	1.58E+01	97.99	32.88	80.731168	2.33	1.14	33.6	82.4	40.7	22.56	272	0.001	60	0.8	169.2	4.8	4.8	10x	3.141593	314.159265	59	1	3248.64	120	1	5	Negative phase
DC	18.826479	806.252825	16.151917	141.601387	42.825471	42.816825	103.180335	4.67E-14	1.27E-14	1.62E+01	161.41	34.45	53.167925	4.67	2.18	21.3	32.9	64.8	25.19	255.3	0.001	356	0.8	169.2	4.8	4.8	10x	3.141593	314.159265	59	1	3248.64	120	1	5	Negative phase
DA	14.4	327.675944	44.713153	124.463505	22.755274	56.434305	76.250778	6.92E-15	1.11E-15	1.62E+01	36.85	27.57	26.014741	0.75	0.33	74.8	70.6	106	28.2	291.4	0.001	48	0.8	169.2	4.8	4.8	10x	3.141593	314.159265	59	1	3248.64	120	1	5	Negative phase
DB	18.31022	484.880103	22.448861	212.352083	26.481391	41.270317	81.838874	1.75E-14	4.99E-15	1.62E+01	76.78	30.91	42.314512	3.96	1.05	40.3	55.1	73	22.33	251.8	0.001	500	0.8	169.2	4.8	4.8	10x	3.141593	314.159265	59	1	3248.64	120	1	5	Negative phase
DC	16.603738	716.58863	45.973146	206.343942	43.158271	27.128086	55.601389	7.47E-15	1.10E-14	1.63E+01	143.97	33.75	60.393775	4.56	2.24	23.4	41.9	55.9	18.8	135	0.001	108	0.8	169.2	4.8	4.8	10x	3.141593	314.159265	59	1	3248.64	120	1	5	Negative phase
DA	20.188636	429.329543	54.636351	241.726059	21.265901	22.804401	63.280746	2.16E-15	5.45E-15	1.63E+01	54.12	26.24	32.08451	0.89	0.43	48.5	59.3	81.8	30.42	259.7	0.001	89	0.8	169.2	4.8	4.8	10x	3.141593	314.159265	59	1	3248.64	120	1	5	Negative phase
DC	14.842105	409.52848	54.684703	162.404341	27.592344	48.613376	68.834764	1.20E-14	3.89E-15	1.66E+01	53.06	30.62	31.701913	1.02	0.56	57.7	59.7	96.6	26.26	211.3	0.001	58	0.8	169.2	4.8	4.8	10x	3.141593	314.159265	59	1	3248.64	120	1	5	Negative phase
DA	21.743844	647.729918	14.432109	145.173146	29.789117	34.920621	88.784796	1.73E-14	1.07E-14	1.66E+01	123.79	35.51	51.219677	4.95	2.06	28.7	41.4	69.3	20.06	257.4	0.001	464	0.8	169.2	4.8	4.8	10x	3.141593	314.159265	59	1	3248.64	120	1	5	Negative phase
DA	19.377654	776.530895	22.079277	185.80722	40.073525	41.704761	91.081231	8.58E-14	2.89E-14	1.68E+01	134.33	34.62	79.712246	4.34	1.48	25.8	59.3	43.4	25.92	221.2	0.001	359	0.8	169.2	4.8	4.8	10x	3.141593	314.159265	59	1	3248.64	120	1	5	Negative phase
DA	16.92	396.889482	67.709242	113.295598	23.456825	51.783793	67.909369	4.61E-15	2.11E-15	1.70E+01	49.73	30.1	33.298576	0.96	0.58	60.5	67	90.4	32.54	145.4	0.001	26	0.8	169.2	4.8	4.8	10x	3.141593	314.159265	59	1	3248.64	120	1	5	Negative phase
DB	16.885185	707.893701	31.926873	307.143951	41.923952	48.935481	109.023329	5.57E-14	1.23E-14	1.71E+01	139.95	37.98	91.198804	3.82	1.54	27.1	65.2	41.6	21.89	263.8	0.001	487	0.8	169.2	4.8	4.8	10x	3.141593	314.159265	59	1	3248.64	120	1	5	Negative phase
DC	16.92	NaN	NaN	NaN	NaN	39.348922	53.809667	NaN	NaN	1.72E+01	54.03	39.06	1.947096	1.44	0.86	72.3	3.6	2006.1	30.76	91.2	0.001	11	0.8	169.2	4.8	4.8	10x	3.141593	314.159265	59	1	3248.64	120	1	5	Negative phase
DC	14.992405	616.489258	29.074775	102.056097	41.120104	52.762199	87.948471	1.81E-14	5.10E-15	1.76E+01	66.26	36.64	43.16055	1.32	0.61	55.3	65.1	84.9	19.03	255.8	0.001	80	0.8	169.2	4.8	4.8	10x	3.141593	314.159265	59	1	3248.64	120	1	5	Negative phase
DC	10.359184	366.923645	40.936902	88.608938	35.420131	21.265995	63.586423	4.75E-16	1.43E-15	1.77E+01	65.5	34.94	53.024471	1.13	0.59	53.3	81	65.9	13.54	92.7	0.001	50	0.8	169.2	4.8	4.8	10x	3.141593	314.159265	59	1	3248.64	120	1	5	Negative phase
DA	22.298994	647.227461	20.688931	229.634113	29.024962	30.413939	48.351977	1.45E-14	1.37E-14	1.78E+01	119.58	34.74	38.374669	3.44	1.21	29.1	32.1	90.5	28.54	286	0.001	498	0.8	169.2	4.8	4.8	10x	3.141593	314.159265	59	1	3248.64	120	1	5	Negative phase
DC	12.418349	321.532301	15.907794	79.736057	25.891712	35.0071	67.178649	4.50E-15	2.92E-15	1.80E+01	57.22	33.82	40.069621	1.86	0.73	59.1	70	84.4	20	165.4	0.001	110	0.8	169.2	4.8	4.8	10x	3.141593	314.159265	59	1	3248.64	120	1	5	Negative phase
DC	13.590361	533.492809	17.060535	155.424868	39.255233	39.454104	78.427136	3.94E-14	1.44E-14	1.81E+01	150.97	33.2	48.727269	6.15	2.56	22	32.3	68.1	18.31	261.7	0.001	499	0.8	169.2	4.8	4.8	10x	3.141593	314.159265	59	1	3248.64	60	1	5	Negative phase
DB	19.745674	483.668647	18.619465	195.816744	24.494917	33.630506	43.324279	1.002E-14	6.766E-15	1.81E+01	96.35	35.12	39.118794	2.32	0.93	36.5	40.6	89.8	33.3	268.9	0.001	498	0.8	169.2	4.8	4.8	10x	3.141593	314.159265	59	1	3248.64	120	1	5	Negative phase
DC	16.92	644.351778	20.423362	191.889072	38.082256	41.516785	72.684859	5.33E-14	1.48E-14	1.81E+01	192.45	34.49	76.780978	5.96	2.55	17.9	39.9	44.9	23.33	248.7	0.001	486	0.8	169.2	4.8	4.8	10x	3.141593	314.159265	59	1	3248.64	120	1	5	Negative phase
DB	20.126613	501.105732	42.407921	288.817253	24.897668	45.471447	76.620757	2.69E-14	6.43E-15	1.82E+01	72.34	35.41	42.125422	1.94	0.82	48.9	58.2	84.1	25.14	248.5	0.001	249	0.8	169.2	4.8	4.8	10x	3.141593	314.159265	59	1	3248.64	120	1	5	Negative phase
DC	18.962069	501.997377	11.362826	34.691535	26.473766	47.227702	63.697661	2.34E-14	1.04E-14	1.83E+01	71.01	37.51	39.390978	1.74	0.65	52.8	55.5	95.2	28.68	261.5	0.001	59	0.8	169.2	4.8	4.8	10x	3.141593	314.159265	59	1	3248.64	120	1	5	Negative phase
DC	21.15	525.938408	53.955856	191.845755	24.867064	32.976513	66.237092	1.15E-14	8.05E-15	1.83E+01	87.06	42.27	49.266152	2.57	1.09	48.6	56.6	85.8	27.74	262.5	0.001	61	0.8	169.2	4.8	4.8	10x	3.141593	314.159265	59	1	3248.64	60	1	5	Negative phase
DA	12.69	461.606092	42.189391	124.039033	36.375579	50.465527	65.779939	1.25E-14	2.27E-15	1.85E+01	70.29	33.65	41.822779	2.36	1	47.9	59.5	80.5	16.64	292	0.001	61	0.8	169.2	4.8	4.8	10x	3.141593	314.159265	59	1	3248.64	120	1	5	Negative phase
DB	16.868098	570.552738	22.914991	219.238279	33.824367	40.730799	73.927019	7.99E-14	2.85E-14	1.87E+01	130.02	35.32	47.083885	5.33	2.36	27.2	36.2	75	21.41	250.8	0.001	490	0.8	169.2	4.8	4.8	10x	3.141593	314.159265	59	1	3248.64	120	1	5	Negative phase
DC	15.91777	443.635046	17.308837	120.880066	27.870427	32.324838	78.054528	3.844E-15	2.814E-15	1.87E+01	99.54	37.79	45.011188	3.24	1.19	38	45.2	84	17.63	242.8	0.001	288	0.8	169.2	4.8	4.8	10x	3.141593	314.159265	59	1	3248.64	120	1	5	Negative phase
DC	12.69	449.910991	62.591637	134.8871	35.453979	49.852228	81.656983	2.05E-14	3.43E-15	1.87E+01	64.93	33.34	42.615626	1.7	0.89	51.3	65.6	78.2	20.63	219.9	0.001	41	0.8	169.2	4.8	4.8	10x	3.141593	314.159265	59	1	3248.64	40	1	5	Negative phase
DA	15.711429	261.853491	56.891239	121.969819	16.666434	19.434351	92.21319	2.88E-16	1.15E-15	1.87E+01	52.16	31.88	28.358125	1.82	0.74	61.1	54.4	112.4	14.1	231.2	0.001	36	0.8	169.2	4.8	4.8	10x	3.141593	314.159265	59	1	3248.64	120	1	5	Negative phase
DC	18.923684	858.426631	34.509887	185.065812	45.362553	43.059582	117.870802	4.42E-14	1.12E-14	1.90E+01	163.01	38.78	59.870959	4.75	1.97	23.8	36.7	64.8	24.33	202.6	0.001	153	0.8	169.2	4.8	4.8	10x	3.141593	314.159265	59	1	3248.64	120	1	5	Negative phase
DC	17.558491	657.027976	98.622237	291.158893	37.419388	36.149296	70.526028	2.00E-14	1.04E-14	1.92E+01	75.72	35.49	34.922141	2.02	0.93	46.9	46.1	101.6	21.93	214.7	0.001	54	0.8	169.2	4.8	4.8	10x	3.141593	314.159265	59	1	3248.64	120	1	5	Negative phase
DC	18.635664	667.754384	19.084999	143.25518	35.832068	30.361454	84.100629	2.73E-14	2.61E-14	1.92E+01	96.63	36	40.04932	3.13	1.15	37.3	41.4	89.9	24.76	264.6	0.001	287	0.8	169.2	4.8	4.8	10x	3.141593	314.159265	59	1	3248.64	150	1	5	Negative phase
DA	23.090824	536.716614	34.74405	289.181962	23.243719	22.558301	73.6127	1.75E-15	4.46E-15	1.92E+01	65.89	37.55	38.616251	1.6	0.77	57	58.6	97.2	16.28	224.9	0.001	426	0.8	169.2	4.8	4.8	10x	3.141593	314.159265	59	1	3248.64	120	1	5	Negative phase
DC	12.626866	360.897634	44.911829	124.317279	28.581727	50.65042	96.879142	1.46E-14	2.75E-15	1.94E+01	68.2	39.7	43.810668	2.33	1.12	58.2	64.2	90.6	19.91	229.3	0.001	68	0.8	169.2	4.8	4.8	10x	3.141593	314.159265	59	1	3248.64	90	1	5	Negative phase
DA	17.515528	638.269428	38.567557	372.153362	36.440205	38.603355	89.665985	1.67E-14	6.13E-15	1.97E+01	154.54	40.22	96.111457	5.74	1.88	26	62.2	41.8	23.42	259.4	0.001	484	0.8	169.2	4.8	4.8	10x	3.141593	314.159265	59	1	3248.64	120	1	5	Negative phase
DC	19.035	546.088666	48.804897	140.774275	28.688661	21.899787	40.723519	1.42E-15	4.38E-15	1.97E+01	60.4	39.53	36.784557	1.3	0.53	65.4	60.9	107.5	16.51	227.2	0.001	41	0.8	169.2	4.8	4.8	10x	3.141593	314.159265	59	1	3248.64	40	1	5	Negative phase
DA	23.97	795.553806	24.887954	282.908153	33.189562	41.402578	75.172751	6.74E-14	2.18E-14	1.98E+01	173.89	37.25	72.853321	6.27	2.32	21.4	41.9	51.1	19.35	251.1	0.001	481	0.8	169.2	4.8	4.8	10x	3.141593	314.159265	59	1	3248.64	120	1	5	Negative phase
DC	15.756984	566.403912	29.400758	222.848956	35.946212	46.898508	115.526438	1.76E-14	3.45E-15	1.98E+01	89.77	39.06	50.887908	3.6	1.68	43.5	56.7	76.8	14.6	244.4	0.001	452	0.8	169.2	4.8	4.8	10x	3.141593	314.159265	59	1	3248.64	70	1	5	Negative phase
DA	14.865815	565.014243	25.725635	194.554001	38.00762	30.385606	69.413189	1.01E-14	9.51E-15	2.00E+01	133.83	39.37	99.509917	2.97	1.35	29.4	74.4	39.6	22.09	231.7	0.001	314	0.8	169.2	4.8	4.8	10x	3.141593	314.159265	59	1	3248.64	90	1	5	Negative phase
DB	24.171429	149.67738	75.574446	104.973158	6.192327	31.020994	57.003105	1.48E-15	1.36E-15	2.00E+01	100.24	28.65	41.78017	3.94	0.89	28.6	41.7	68.6	37.6	284.2	0.001	36	0.8	169.2	4.8	4.8	10x	3.141593	314.159265	59	1	3248.64	120	1	5	Negative phase
DC	16.374194	287.151818	42.250688	45.193943	17.536853	23.227916	55.561912	5.07E-14	9.58E-14	2.00E+01	86.88	26.5	25.546123	3.1	1.09	30.5	29.4	103.7	21.15	207.7	0.001	32	0.8	169.2	4.8	4.8	10x	3.141593	314.159265	59	1	3248.64	90	1	5	Negative phase
DC	16.164643	494.356175	19.138203	130.96329	30.582561	30.223196	70.839294	4.99E-15	4.84E-15	2.00E+01	80.55	40	52.246294	2.7	1.1	49.7	64.9	76.6	18.06	217.8	0.001	281	0.8	169.2	4.8	4.8	10x	3.141593	314.159265	59	1	3248.64	120	1	5	Negative phase
DC	16.848305	658.847572	35.172467	309.073526	39.10468	42.210349	93.19952	7.05E-14	2.05E-14	2.00E+01	198.55	36.31	94.993071	7.92	3	18.3	47.8	38.2	23.25	250.8	0.001	473	0.8	169.2	4.8	4.8	10x	3.141593	314.159265	59	1	3248.64	120	1	5	Negative phase
DC	17.131942	749.466834	20.78584	200.706835	43.746754	39.596569	119.119214	2.74E-14	9.18E-15	2.02E+01	171.21	32.36	72.320886	5.96	2.31	18.9	42.2	44.7	21.15	257.8	0.001	480	0.8	169.2	4.8	4.8	10x	3.141593	314.159265	59	1	3248.64	120	1	5	Negative phase
DA	19.905882	442.01261	17.709906	47.297469	22.205125	50.331718	78.272879	2.57E-14	8.18E-15	2.02E+01	64.41	39.03	46.602379	1.45	0.68	60.6	72.4	83.8	26.03	236.1	0.001	52	0.8	169.2	4.8	4.8	10x	3.141593	314.159265	59	1	3248.64	120	1	5	Negative phase
DA	11.75	260.292116	26.144073	73.435948	22.152521	51.50743	59.706625	6.46E-15	1.28E-15	2.03E+01	51.83	38.23	32.024829	1.44	0.74	73.8	61.8	119.4	13.72	165.8	0.001	37	0.8	169.2	4.8	4.8	10x	3.141593	314.159265	59	1	3248.64	90	1	5	Negative phase
DA	22.919522	642.186219	41.756499	305.948402	28.01918	37.0616	49.114194	3.77E-14	1.70E-14	2.03E+01	143.23	40.82	42.462444	4.45	1.91	28.5	29.6	96.1	16.11	235.4	0.001	252	0.8	169.2	4.8	4.8	10x	3.141593	314.159265	59	1	3248.64	90	1	5	Negative phase
DB	21.15	725.411311	31.355886	103.638439	34.298407	33.444564	69.317739	8.05E-15	5.40E-15	2.05E+01	116.29	43.61	53.205219	3.07	1.76	37.5	45.8	82	17.27	147	0.001	49	0.8	169.2	4.8	4.8	10x	3.141593	314.159265	59	1	3248.64	90	1	5	Negative phase
DC	15.330201	653.339606	32.061437	159.810101	42.61781	30.231472	87.599485	8.74E-15	8.45E-15	2.06E+01	110.77	38.22	42.718987	3.42	1.74	34.5	38.6	89.5	20.3	76.4	0.001	150	0.8	169.2	4.8	4.8	10x	3.141593	314.159265	59	1	3248.64	120	1	5	Negative phase
DB	10.317073	192.568624	34.769998	141.683959	18.665044	24.4103	59.619787	1.13E-15	2.54E-15	2.07E+01	103.88	38.54	61.743338	4.43	1.9	37.1	59.4	62.4	13.65	230.1	0.001	124	0.8	169.2	4.8	4.8	10x	3.141593	314.159265	59	1	3248.64	120	1	5	Negative phase
DA	18.33986	477.867474	15.306077	81.950234	26.056222	33.351033	79.631275	1.15E-14	8.23E-15	2.10E+01	83.15	44	56.385861	2.29	0.75	52.9	67.8	78	28.2	264.2	0.001	144	0.8	169.2	4.8	4.8	10x	3.141593	314.159265	59	1	3248.64	120	1	5	Negative phase
DC	19.180567	718.601302	20.425439	203.139885	37.465071	43.107397	95.351496	2.69E-14	7.77E-15	2.13E+01	96.97	42.63	46.625696	3.41	1.66	44	48.1	91.4	20.85	264.8	0.001	495	0.8	169.2	4.8	4.8	10x	3.141593	314.159265	59	1	3248.64	120	1	5	Negative phase
DA	19.103226	428.769308	69.646424	151.553101	22.444864	20.201444	43.655649	5.26E-16	1.45E-15	2.17E+01	81.88	31.68	49.744844	2.34	1.34	38.7	60.8	63.7	26.44	169.6	0.001	32	0.8	169.2	4.8	4.8	10x	3.141593	314.159265	59	1	3248.64	120	1	5	Negative phase
DC	19.004348	602.675734	52.413796	164.21622	31.712519	30.824208	63.140636	2.65E-14	2.42E-14	2.17E+01	116.54	39.8	54.463269	3.33	1.23	34.2	46.7	73.1	38.67	64.4	0.001	70	0.8	169.2	4.8	4.8	10x	3.141593	314.159265	59	1	3248.64	120	1	5	Negative phase
DC	21.15	659.741583	43.009726	236.613444	31.193455	40.559688	67.74152	7.14E-14	2.76E-14	2.19E+01	126.57	45.53	45.944325	4.31	1.59	36	36.3	99.1	21.01	133.6	0.001	153	0.8	169.2	4.8	4.8	10x	3.141593	314.159265	59	1	3248.64	120	1	5	Negative phase
DB	9.952941	236.163475	18.119501	42.12704	23.728009	26.393401	43.64459	3.55E-15	5.52E-15	2.20E+01	90.13	38.27	67.366876	2.78	0.99	42.5	74.7	56.8	24.17	194.4	0.001	35	0.8	169.2	4.8	4.8	10x	3.141593	314.159265	59	1	3248.64	120	1	5	Negative phase
DC	16.063291	397.395329	38.420429	134.968413	24.739347	49.70405	89.73431	1.235E-13	2.996E-14	2.20E+01	73.81	43.46	42.627133	1.71	0.83	58.9	57.8	102	21.15	221.2	0.001	80	0.8	169.2	4.8	4.8	10x	3.141593	314.159265	59	1	3248.64	120	1	5	Negative phase
DB	19.267081	512.487812	24.292606	232.589876	26.599142	43.866249	56.794898	7.62E-14	2.02E-14	2.21E+01	163.27	35.72	80.133332	6.08	2.39	21.9	49.1	44.6	22.02	263.3	0.001	484	0.8	169.2	4.8	4.8	10x	3.141593	314.159265	59	1	3248.64	90	1	5	Negative phase
DC	17.233333	728.990009	31.526558	204.774245	42.301161	33.657237	81.657359	1.10E-14	6.59E-15	2.22E+01	128.42	41.88	61.245067	3.63	1.58	32.6	47.7	68.4	22.19	220.4	0.001	244	0.8	169.2	4.8	4.8	10x	3.141593	314.159265	59	1	3248.64	90	1	5	Negative phase
DB	19.442236	524.896115	13.866604	135.371736	26.997724	39.652831	77.417028	9.97E-15	4.19E-15	2.24E+01	64.97	45.72	51.963633	1.61	0.52	70.4	80	88	27.97	253.8	0.001	484	0.8	169.2	4.8	4.8	10x	3.141593	314.159265	59	1	3248.64	120	1	5	Negative phase
DA	14.1	382.423467	49.899471	137.979915	27.122232	55.858781	64.468611	1.08E-14	2.44E-15	2.28E+01	79.36	46.44	54.757417	1.93	1	58.5	69	84.8	27.54	284.9	0.001	43	0.8	169.2	4.8	4.8	10x	3.141593	314.159265	59	1	3248.64	120	1	5	Negative phase
DC	22.399185	794.686343	20.858061	217.276243	35.478359	33.496641	90.06591	3.04E-14	2.00E-14	2.28E+01	166.25	45.92	61.692509	5.09	2.12	27.6	37.1	74.4	25.1	270.2	0.001	492	0.8	169.2	4.8	4.8	10x	3.141593	314.159265	59	1	3248.64	120	1	5	Negative phase
DA	16.92	429.747789	51.32479	188.225526	25.398805	20.790678	49.325454	2.96E-15	8.39E-15	2.28E+01	108.67	38.64	54.794014	3.13	1.43	35.6	50.4	70.5	21.45	248.5	0.001	71	0.8	169.2	4.8	4.8	10x	3.141593	314.159265	59	1	3248.64	120	1	5	Negative phase
DC	19.408235	827.746351	20.288141	173.220501	42.649233	37.76778	84.9515	2.77E-14	1.17E-14	2.28E+01	159.5	43.65	89.204211	5.02	2.12	27.4	55.9	48.9	23.82	223.5	0.001	341	0.8	169.2	4.8	4.8	10x	3.141593	314.159265	59	1	3248.64	90	1	5	Negative phase
DA	20.65814	553.71673	80.345573	193.60519	26.803804	23.47508	40.673693	2.29E-15	5.28E-15	2.32E+01	87.18	46.29	40.351594	1.98	1.09	53.1	46.3	114.7	19.23	210.6	0.001	44	0.8	169.2	4.8	4.8	10x	3.141593	314.159265	59	1	3248.64	120	1	5	Negative phase
DA	23.490188	696.870851	24.999933	253.165761	29.666466	31.413168	87.966655	7.85E-15	6.70E-15	2.32E+01	121.85	43	56.239508	5.07	1.71	35.3	46.2	76.5	18.33	262.1	0.001	480	0.8	169.2	4.8	4.8	10x	3.141593	314.159265	59	1	3248.64	120	1	5	Negative phase
DB	19.911088	581.118078	14.789436	144.390056	29.185652	35.396313	75.296313	1.37E-14	7.20E-15	2.34E+01	72.56	46.91	54.152395	1.76	0.57	64.6	74.6	86.6	30.03	265.9	0.001	479	0.8	169.2	4.8	4.8	10x	3.141593	314.159265	59	1	3248.64	120	1	5	Negative phase
DC	12.3375	291.948905	62.646346	165.015461	23.663538	57.754125	104.482631	3.44E-14	6.34E-15	2.36E+01	81.23	39.13	40.325332	1.87	0.9	48.2	49.6	97	24.17	244.2	0.001	49	0.8	169.2	4.8	4.8	10x	3.141593	314.159265	59	1	3248.64	120	1	5	Negative phase
DC	14.805	382.411162	91.336904	206.907959	25.829866	31.83848	77.785036	2.92E-14	2.33E-14	2.37E+01	182.52	47.08	60.234339	5.7	3.16	25.8	33	78.2	20.63	175.7	0.001	41	0.8	169.2	4.8	4.8	10x	3.141593	314.159265	59	1	3248.64	120	1	5	Negative phase
DC	16.876166	868.382874	54.187707	446.801279	51.456171	43.234137	80.490311	8.02E-14	2.22E-14	2.39E+01	194.19	47.47	77.331274	7.92	3.38	24.4	39.8	61.4	19.67	220.8	0.001	387	0.8	169.2	4.8	4.8	10x	3.141593	314.159265	59	1	3248.64	120	1	5	Negative phase
DA	25.313386	829.581096	37.804716	281.8625	32.772427	38.504878	74.93087	3.74E-14	1.43E-14	2.39E+01	161.37	49.88	92.619576	4.18	1.61	30.9	57.4	53.9	24.55	228	0.001	255	0.8	169.2	4.8	4.8	10x	3.141593	314.159265	59	1	3248.64	90	1	5	Negative phase
DA	24.675	750.7494	75.706906	221.666655	30.425508	30.949791	99.802656	1.37E-14	1.21E-14	2.40E+01	124.09	51.2	60.457673	3.25	1.5	41.3	48.7	84.7	31.08	251.4	0.001	49	0.8	169.2	4.8	4.8	10x	3.141593	314.159265	59	1	3248.64	90	1	5	Negative phase
DA	20.437079	698.815043	41.951089	258.78723	34.19349	34.053782	80.746191	1.88E-14	1.12E-14	2.40E+01	152.16	44.52	65.428642	4.76	1.78	29.3	43	68	22.69	263	0.001	179	0.8	169.2	4.8	4.8	10x	3.141593	314.159265	59	1	3248.64	120	1	5	Negative phase
DC	15.275	706.877566	76.343954	333.214667	46.276764	42.676196	90.405888	6.74E-14	1.90E-14	2.44E+01	209.15	44	112.500242	6.32	2.97	21	53.8	39.1	22.17	225.8	0.001	145	0.8	169.2	4.8	4.8	10x	3.141593	314.159265	59	1	3248.64	120	1	5	Negative phase
DA	19.46319	625.505225	29.686229	240.366988	32.137857	30.334437	61.755198	6.93E-15	6.61E-15	2.44E+01	117.54	49.09	52.96835	3.95	1.49	41.8	45.1	92.7	24.84	244.1	0.001	327	0.8	169.2	4.8	4.8	10x	3.141593	314.159265	59	1	3248.64	120	1	5	Negative phase
DC	20.121081	829.140413	32.659686	198.828886	41.207548	30.538569	84.765501	1.58E-14	1.46E-14	2.49E+01	139.8	46.47	55.264364	3.52	1.5	33.2	39.5	84.1	26.38	246.3	0.001	186	0.8	169.2	4.8	4.8	10x	3.141593	314.159265	59	1	3248.64	120	1	5	Negative phase
DA	23.861538	872.786577	53.930695	180.578509	36.577129	30.291776	61.705149	1.39E-14	1.33E-14	2.49E+01	179.63	57.29	78.163887	4.93	2.35	31.9	43.5	73.3	21.42	209.2	0.001	79	0.8	169.2	4.8	4.8	10x	3.141593	314.159265	59	1	3248.64	120	1	5	Negative phase
DB	19.180567	646.326743	11.89914	117.949004	33.696957	46.673251	81.315843	4.91E-14	1.55E-14	2.50E+01	118.15	49.28	63.121618	4.01	1.68	41.7	53.4	78.1	21.19	261.5	0.001	495	0.8	169.2	4.8	4.8	10x	3.141593	314.159265	59	1	3248.64	120	1	5	Negative phase
DC	16.68169	604.007651	35.097589	124.013213	36.207821	44.94546	75.194664	1.49E-14	4.19E-15	2.52E+01	94.46	41.5	56.086107	2.72	1.4	43.9	59.4	74	18.8	291.8	0.001	72	0.8	169.2	4.8	4.8	10x	3.141593	314.159265	59	1	3248.64	120	1	5	Negative phase
DB	22.928972	746.961535	42.393863	304.842296	32.577193	46.143781	80.2191	3.37E-14	9.20E-15	2.54E+01	97.23	50.37	50.561526	3.24	1.47	51.8	52	99.6	14.95	106.8	0.001	215	0.8	169.2	4.8	4.8	10x	3.141593	314.159265	59	1	3248.64	120	1	5	Negative phase
DC	22.72314	848.383895	17.912019	184.380364	37.33568	35.782961	91.84664	3.29E-14	1.73E-14	2.54E+01	165.48	50.65	58.038386	5	2.08	30.6	35.1	87.3	23.72	263.1	0.001	485	0.8	169.2	4.8	4.8	10x	3.141593	314.159265	59	1	3248.64	120	1	5	Negative phase
DB	18.153036	660.617356	16.418009	165.814294	36.391562	43.414442	83.46778	2.31E-14	7.45E-15	2.54E+01	97.02	49.72	64.007205	2.76	1.11	51.2	66	77.7	21.53	272.6	0.001	495	0.8	169.2	4.8	4.8	10x	3.141593	314.159265	59	1	3248.64	120	1	5	Negative phase
DC	18.169128	778.097022	21.823984	116.108625	42.825228	32.774662	68.34166	2.29E-14	1.61E-14	2.56E+01	134.49	47.4	52.458295	3.59	1.78	35.2	39	90.4	24.82	233.1	0.001	150	0.8	169.2	4.8	4.8	10x	3.141593	314.159265	59	1	3248.64	120	1	5	Negative phase
DA	22.56	776.100737	26.319766	250.822239	34.401628	40.099099	73.974195	2.47E-14	1.01E-14	2.57E+01	131.57	49.81	53.357041	4.98	2.18	37.9	40.6	93.4	14.28	252	0.001	391	0.8	169.2	4.8	4.8	10x	3.141593	314.159265	59	1	3248.64	120	1	5	Negative phase
DA	21.279226	548.492632	16.848958	181.959155	25.775967	30.847231	98.143255	1.45E-14	1.31E-14	2.64E+01	90.53	53.01	52.7097	1.78	0.68	58.6	58.2	100.6	33.7	260.7	0.001	492	0.8	169.2	4.8	4.8	10x	3.141593	314.159265	59	1	3248.64	120	1	5	Negative phase
DA	22.660714	781.260702	51.298798	181.627862	34.476438	32.776624	77.912157	2.59E-14	1.86E-14	2.64E+01	142.1	65.06	82.685837	4.64	1.62	45.8	58.2	78.7	14.84	154.9	0.001	57	0.8	169.2	4.8	4.8	10x	3.141593	314.159265	59	1	3248.64	120	1	5	Negative phase
DA	18.438462	693.405218	15.354965	156.048336	37.606457	33.930649	85.660261	2.96E-14	1.84E-14	2.65E+01	191.66	51.89	118.705672	4.89	1.69	27.1	61.9	43.7	33.55	251.3	0.001	469	0.8	169.2	4.8	4.8	10x	3.141593	314.159265	59	1	3248.64	120	1	5	Negative phase
DA	19.176	680.899646	28.530531	113.9954	35.507908	34.220586	59.426229	7.65E-15	4.41E-15	2.67E+01	72.02	48.68	50.000029	2.29	0.81	67.6	69.4	97.4	26.72	269.7	0.001	76	0.8	169.2	4.8	4.8	10x	3.141593	314.159265	59	1	3248.64	120	1	5	Negative phase
DA	23.223529	519.529147	78.084349	251.828361	22.370809	26.033749	65.967892	2.33E-15	3.98E-15	2.68E+01	71.94	48.29	47.196755	1.45	0.74	67.1	65.6	102.3	22.78	278.9	0.001	52	0.8	169.2	4.8	4.8	10x	3.141593	314.159265	59	1	3248.64	120	1	5	Negative phase
DC	21.15	536.225769	60.660162	243.121619	25.353464	58.439172	87.854427	7.90E-14	1.03E-14	2.69E+01	92.42	56.35	58.791777	2.41	1.2	61	63.6	95.8	26.39	162.5	0.001	109	0.8	169.2	4.8	4.8	10x	3.141593	314.159265	59	1	3248.64	120	1	5	Negative phase
DA	21.284713	626.802346	28.255805	286.746872	29.448475	32.589818	77.690502	1.09E-14	7.70E-15	2.71E+01	121.78	53.88	57.043566	4.17	1.31	44.2	46.8	94.5	25.09	251.9	0.001	472	0.8	169.2	4.8	4.8	10x	3.141593	314.159265	59	1	3248.64	120	1	5	Negative phase
DA	20.843478	826.693063	47.874058	181.171064	39.661953	45.103181	70.511947	6.75E-14	2.14E-14	2.71E+01	135.42	47.81	57.743587	3.8	1.65	35.3	42.6	82.8	21.75	258.4	0.001	70	0.8	169.2	4.8	4.8	10x	3.141593	314.159265	59	1	3248.64	120	1	5	Negative phase
DA	17.457143	535.013806	65.720693	212.939018	30.647272	22.049738	46.525137	2.35E-15	6.03E-15	2.74E+01	88.84	53.55	49.435682	1.62	0.82	60.3	55.6	108.3	37.01	251.5	0.001	64	0.8	169.2	4.8	4.8	10x	3.141593	314.159265	59	1	3248.64	120	1	5	Negative phase
DB	26.32	822.468651	28.643636	310.639725	31.248809	41.464068	77.886573	2.40E-14	9.03E-15	2.75E+01	89.19	55.43	55.451577	2.05	0.87	62.1	62.2	100	20.47	265.1	0.001	496	0.8	169.2	4.8	4.8	10x	3.141593	314.159265	59	1	3248.64	120	1	5	Negative phase
DC	20.385542	693.951982	12.993088	131.885636	34.04138	40.868092	82.589696	2.76E-14	1.11E-14	2.77E+01	106.55	55.33	60.194647	2.88	1.05	51.9	56.5	91.9	26.11	267.4	0.001	499	0.8	169.2	4.8	4.8	10x	3.141593	314.159265	59	1	3248.64	120	1	5	Negative phase
DC	23.5	949.23388	88.132745	271.477469	40.392931	34.34772	74.812335	3.01E-14	1.75E-14	2.78E+01	142.25	58.87	52.923162	2.76	1.61	41.4	37.2	111.2	32.01	113.2	0.001	37	0.8	169.2	4.8	4.8	10x	3.141593	314.159265	59	1	3248.64	120	1	5	Negative phase
DA	16.598734	554.396039	28.637375	163.213438	33.399899	31.884573	79.851044	2.95E-14	2.26E-14	2.79E+01	216.44	45.15	111.292831	7.25	2.7	20.9	51.4	40.6	26.6	221.6	0.001	159	0.8	169.2	4.8	4.8	10x	3.141593	314.159265	59	1	3248.64	120	1	5	Negative phase
DA	20.750943	586.272251	56.74641	263.505344	28.2528	27.891643	58.803056	4.27E-15	5.75E-15	2.79E+01	80.15	54.8	53.051048	1.96	0.83	68.4	66.2	103.3	15.81	231.1	0.001	107	0.8	169.2	4.8	4.8	10x	3.141593	314.159265	59	1	3248.64	90	1	5	Negative phase
DB	23.072727	732.307123	18.650139	123.998293	31.739079	38.537818	83.718753	1.38E-14	7.72E-15	2.81E+01	116.87	55.4	57.803191	3.54	1.62	47.4	49.5	95.8	16.25	203	0.001	177	0.8	169.2	4.8	4.8	10x	3.141593	314.159265	59	1	3248.64	90	1	5	Negative phase
DA	24.675	762.396192	60.335019	324.011677	30.897515	22.011067	72.065088	2.16E-15	5.75E-15	2.82E+01	201.76	50.72	66.678329	5.94	3.11	25.1	33	76.1	18.18	254.3	0.001	121	0.8	169.2	4.8	4.8	10x	3.141593	314.159265	59	1	3248.64	120	1	5	Negative phase
DA	24.260294	804.706696	31.018107	323.548712	33.169701	35.865282	88.908255	2.55E-14	1.27E-14	2.83E+01	165.48	54.21	57.568678	5.06	1.82	32.8	34.8	94.2	31.57	246	0.001	477	0.8	169.2	4.8	4.8	10x	3.141593	314.159265	59	1	3248.64	120	1	5	Negative phase
DA	19.926446	590.511484	23.064522	204.666034	29.634561	30.089558	102.921769	9.94E-15	9.82E-15	2.87E+01	105.57	56.02	66.994676	3.44	1.11	53.1	63.5	83.6	23.71	260.5	0.001	364	0.8	169.2	4.8	4.8	10x	3.141593	314.159265	59	1	3248.64	120	1	5	Negative phase
DB	23.941611	770.53343	23.640852	236.592319	32.183859	42.49264	102.424316	3.20E-14	1.16E-14	2.88E+01	122.32	58.01	66.46032	3.41	1.56	47.4	54.3	87.3	18.13	252.2	0.001	448	0.8	169.2	4.8	4.8	10x	3.141593	314.159265	59	1	3248.64	120	1	5	Negative phase
DC	16.005405	421.921081	86.92954	184.886012	26.361162	37.756394	58.362277	9.55E-14	4.07E-14	2.89E+01	162.63	36.52	80.9491	4.9	2.48	22.5	49.8	45.1	22.26	282.3	0.001	38	0.8	169.2	4.8	4.8	10x	3.141593	314.159265	59	1	3248.64	120	1	5	Negative phase
DA	25.088866	775.946865	31.683946	351.361089	30.927936	34.830527	100.046936	1.66E-14	9.18E-15	2.89E+01	143.99	56.24	61.878589	4.69	1.76	39.1	43	90.9	21.88	252.1	0.001	495	0.8	169.2	4.8	4.8	10x	3.141593	314.159265	59	1	3248.64	120	1	5	Negative phase
DA	22.936	632.737142	31.612735	302.601934	27.587075	30.570771	79.316199	1.68E-14	1.56E-14	2.91E+01	156.53	57.57	66.091633	4.3	1.68	36.8	42.2	87.1	30.76	235.1	0.001	451	0.8	169.2	4.8	4.8	10x	3.141593	314.159265	59	1	3248.64	120	1	5	Negative phase
DB	25.309205	701.195919	27.732254	292.461542	27.705174	40.478913	89.389859	2.80E-14	9.10E-15	2.91E+01	124.63	59.2	67.799573	4.55	1.57	47.5	54.4	87.3	23.67	262.7	0.001	479	0.8	169.2	4.8	4.8	10x	3.141593	314.159265	59	1	3248.64	150	1	5	Negative phase
DA	24.882353	556.444889	93.437707	185.54022	22.363033	50.964196	83.849997	5.38E-14	1.33E-14	2.92E+01	114.75	56.85	64.123424	1.75	1.16	49.5	55.9	88.7	37.6	152.6	0.001	18	0.8	169.2	4.8	4.8	10x	3.141593	314.159265	59	1	3248.64	120	1	5	Negative phase
DA	22.838783	868.229145	30.663784	233.73713	38.01556	37.924433	82.693954	2.43E-14	9.62E-15	2.93E+01	162.94	53.48	78.918964	6.34	2.14	32.8	48.4	67.8	23.71	215.9	0.001	264	0.8	169.2	4.8	4.8	10x	3.141593	314.159265	59	1	3248.64	90	1	5	Negative phase
DB	24.171429	834.149536	24.695724	273.932381	34.509733	38.951367	78.279633	2.41E-14	8.85E-15	2.93E+01	117.71	58.48	61.074286	3.2	1.4	49.7	51.9	95.8	21.37	272	0.001	491	0.8	169.2	4.8	4.8	10x	3.141593	314.159265	59	1	3248.64	120	1	5	Negative phase
DC	17.663736	845.829895	76.203079	316.92265	47.885107	44.203538	70.916914	3.99E-14	1.14E-14	2.94E+01	144.42	55.65	89.828764	4.87	1.85	38.5	62.2	62	27.59	174.9	0.001	92	0.8	169.2	4.8	4.8	10x	3.141593	314.159265	59	1	3248.64	120	1	5	Negative phase
DB	20.896403	628.808644	25.832096	254.705555	30.091717	43.948869	68.444604	2.01E-14	5.95E-15	2.97E+01	93.02	58.8	58.492162	2.53	0.9	63.2	62.9	100.5	23.88	227.1	0.001	418	0.8	169.2	4.8	4.8	10x	3.141593	314.159265	59	1	3248.64	120	1	5	Negative phase
DB	14.929412	671.414303	26.333789	124.512594	44.972589	39.084207	63.589385	5.28E-14	2.29E-14	2.97E+01	156	53.74	83.887914	5.34	1.81	34.4	53.8	64.1	27.17	233.7	0.001	137	0.8	169.2	4.8	4.8	10x	3.141593	314.159265	59	1	3248.64	120	1	5	Negative phase
DB	24.367546	681.391604	24.16043	260.515467	27.963079	39.826856	80.179638	2.15E-14	7.19E-15	2.98E+01	111.14	59.34	59.916571	2.88	1.07	53.4	53.9	99	28.77	268.8	0.001	494	0.8	169.2	4.8	4.8	10x	3.141593	314.159265	59	1	3248.64	120	1	5	Negative phase
DC	22.478796	789.952861	21.786002	193.90876	35.142134	37.976645	72.495144	3.03E-14	1.34E-14	3.02E+01	128.7	59.29	62.770805	3.31	1.28	46.1	48.8	94.5	27.83	222.7	0.001	383	0.8	169.2	4.8	4.8	10x	3.141593	314.159265	59	1	3248.64	120	1	5	Negative phase
DB	24.0875	817.299445	41.681116	247.614301	33.930439	39.398205	76.535482	2.19E-14	8.92E-15	3.02E+01	117.51	58.94	59.177275	2.93	1.23	50.2	50.4	99.6	19.84	247.2	0.001	145	0.8	169.2	4.8	4.8	10x	3.141593	314.159265	59	1	3248.64	120	1	5	Negative phase
DB	21.15	516.106848	24.804047	146.48213	24.402215	46.531575	80.263223	6.01E-14	1.82E-14	3.03E+01	84.94	60.02	59.570991	1.42	0.59	70.7	70.1	100.8	41.02	257.1	0.001	165	0.8	169.2	4.8	4.8	10x	3.141593	314.159265	59	1	3248.64	120	1	5	Negative phase
DA	18.677922	686.935255	39.584896	236.109209	36.777927	36.367266	70.529458	3.13E-14	1.61E-14	3.05E+01	139.74	60.51	68.352807	5.43	2.45	43.3	48.9	88.5	15.28	161	0.001	155	0.8	169.2	4.8	4.8	10x	3.141593	314.159265	59	1	3248.64	120	1	5	Negative phase
DB	23.279195	834.827004	46.19411	283.833322	35.861507	46.350079	87.41562	3.74E-14	8.34E-15	3.05E+01	131.99	61.6	70.929677	3.74	1.8	46.7	53.7	86.8	25.94	263.5	0.001	150	0.8	169.2	4.8	4.8	10x	3.141593	314.159265	59	1	3248.64	120	1	5	Negative phase
DA	22.353659	811.879381	41.849647	215.70211	36.319754	37.416576	81.371758	2.22E-14	9.86E-15	3.07E+01	157.9	59.3	98.631664	5.51	2.11	37.6	62.5	60.1	23.2	203.2	0.001	124	0.8	169.2	4.8	4.8	10x	3.141593	314.159265	59	1	3248.64	120	1	5	Negative phase
DC	19.749826	838.336939	21.854297	171.581468	42.447814	38.704901	65.971972	7.81E-14	3.24E-14	3.09E+01	205.17	61.92	71.500826	5.68	2.46	30.2	34.8	86.6	27.02	270	0.001	288	0.8	169.2	4.8	4.8	10x	3.141593	314.159265	59	1	3248.64	90	1	5	Negative phase
DC	21.15	677.06092	42.911232	178.893982	32.012337	30.177162	57.968677	1.02E-14	9.94E-15	3.10E+01	103.77	58.52	56.107133	2.01	0.98	56.4	54.1	104.3	21.73	214.7	0.001	109	0.8	169.2	4.8	4.8	10x	3.141593	314.159265	59	1	3248.64	120	1	5	Negative phase
DC	20.009129	770.531887	20.481914	145.014836	38.509018	34.564916	83.552337	1.79E-14	1.08E-14	3.15E+01	127.58	61.79	65.515314	3.55	1.43	48.4	51.4	94.3	20.28	208.6	0.001	242	0.8	169.2	4.8	4.8	10x	3.141593	314.159265	59	1	3248.64	120	1	5	Negative phase
DA	18.8	424.260471	70.91813	219.936129	22.567046	20.049424	35.341744	1.81E-15	5.78E-15	3.16E+01	164.78	41.91	51.209012	4.64	2.36	25.4	31.1	81.8	14.71	234.6	0.001	46	0.8	169.2	4.8	4.8	10x	3.141593	314.159265	59	1	3248.64	120	1	5	Negative phase
DC	20.142857	694.617847	37.380619	121.153537	34.484574	27.897543	56.442214	7.25E-15	9.58E-15	3.16E+01	144.89	62.5	63.723265	3.25	1.33	43.1	44	98.1	26.44	210.3	0.001	64	0.8	169.2	4.8	4.8	10x	3.141593	314.159265	59	1	3248.64	120	1	5	Negative phase
DC	14.1	426.576213	47.303518	131.123673	30.253632	49.052988	72.831802	9.52E-14	1.62E-14	3.17E+01	191.79	30.11	145.486968	4.05	2.49	15.7	75.9	20.7	22.86	231.5	0.001	37	0.8	169.2	4.8	4.8	10x	3.141593	314.159265	59	1	3248.64	120	1	5	Negative phase
DC	20.735294	874.010001	36.623585	240.409513	42.150837	41.88404	51.874799	6.74E-14	1.96E-14	3.17E+01	180.76	63.31	65.589705	5.37	1.86	35	36.3	96.5	26.41	272.2	0.001	205	0.8	169.2	4.8	4.8	10x	3.141593	314.159265	59	1	3248.64	60	1	5	Negative phase
DA	21.411111	826.753724	24.50351	248.92544	38.613303	36.513256	79.32449	2.05E-14	1.05E-14	3.19E+01	137.12	62.69	68.797602	5.52	1.89	45.7	50.2	91.1	25.02	261.1	0.001	487	0.8	169.2	4.8	4.8	10x	3.141593	314.159265	59	1	3248.64	120	1	5	Negative phase
DB	22.56	706.466534	79.407462	236.798291	31.315006	46.693871	76.966621	1.25E-14	3.88E-15	3.19E+01	93.73	61.62	56.974771	2.87	0.85	65.7	60.8	108.2	22.07	251.5	0.001	46	0.8	169.2	4.8	4.8	10x	3.141593	314.159265	59	1	3248.64	120	1	5	Negative phase
DB	25.288043	790.510576	26.227836	188.350351	31.260251	39.993423	70.545147	1.45E-14	6.02E-15	3.21E+01	98.86	63.08	61.435985	2.31	1.13	63.8	62.1	102.7	24.69	149	0.001	185	0.8	169.2	4.8	4.8	10x	3.141593	314.159265	59	1	3248.64	120	1	5	Negative phase
DC	21.832258	846.126704	85.584747	188.796972	38.755804	31.703914	78.502095	1.21E-14	9.67E-15	3.21E+01	120.18	55.6	45.134505	2.69	1.23	46.3	37.6	123.2	42.3	180.5	0.001	32	0.8	169.2	4.8	4.8	10x	3.141593	314.159265	59	1	3248.64	120	1	5	Negative phase
DA	16.526512	609.963897	38.174181	223.600951	36.908206	38.498451	74.103365	1.58E-14	4.41E-15	3.23E+01	170.06	63.51	61.629261	4.3	1.73	37.3	36.2	103.1	41.52	115.1	0.001	216	0.8	169.2	4.8	4.8	10x	3.141593	314.159265	59	1	3248.64	120	1	5	Negative phase
DB	24.729231	646.023638	48.542214	195.393351	26.123887	45.90959	73.958918	2.03E-14	4.87E-15	3.23E+01	182.16	63	62.833428	15.51	1.29	34.6	34.5	100.3	35.89	243.8	0.001	66	0.8	169.2	4.8	4.8	10x	3.141593	314.159265	59	1	3248.64	120	1	5	Negative phase
DC	21.457796	746.11996	27.441746	286.119573	34.771509	42.829018	79.383579	3.72E-14	9.82E-15	3.23E+01	146.63	63.55	66.483318	3.8	1.42	43.3	45.3	95.6	24.22	243.6	0.001	482	0.8	169.2	4.8	4.8	10x	3.141593	314.159265	59	1	3248.64	120	1	5	Negative phase
DC	11.131579	468.69075	67.806218	159.817777	42.104606	19.476422	46.401206	2.09E-15	7.45E-15	3.24E+01	170.15	57.44	43.570988	5.04	2.4	33.8	25.6	131.8	21.69	229.8	0.001	39	0.8	169.2	4.8	4.8	10x	3.141593	314.159265	59	1	3248.64	120	1	5	Negative phase
DC	23.548454	941.779008	70.714298	348.017162	39.993242	32.942335	88.307183	2.59E-14	1.72E-14	3.25E+01	181.88	65.91	72.005499	5.5	2.57	36.2	39.6	91.5	27.62	157.5	0.001	98	0.8	169.2	4.8	4.8	10x	3.141593	314.159265	59	1	3248.64	70	1	5	Negative phase
DA	15.525843	658.336578	20.118014	159.603555	42.402631	34.217702	60.83877	1.28E-14	7.45E-15	3.26E+01	125.33	66.04	65.168808	2.24	0.96	52.7	52	101.3	34.09	228.8	0.001	268	0.8	169.2	4.8	4.8	10x	3.141593	314.159265	59	1	3248.64	120	1	5	Negative phase
DC	21.15	717.254525	31.676146	247.78796	33.912744	37.842432	75.867818	3.14E-14	1.35E-14	3.32E+01	117.35	67.27	68.401113	2.63	0.96	57.3	58.3	98.3	30.82	251.7	0.001	269	0.8	169.2	4.8	4.8	10x	3.141593	314.159265	59	1	3248.64	120	1	5	Negative phase
DA	22.72314	656.56218	38.717956	277.36122	28.893989	33.56096	71.91178	1.62E-14	9.54E-15	3.36E+01	161.81	67.32	70.709855	4.62	1.77	41.6	43.7	95.2	27.16	259	0.001	243	0.8	169.2	4.8	4.8	10x	3.141593	314.159265	59	1	3248.64	120	1	5	Negative phase
DC	23.975709	781.122641	32.785665	310.563589	32.579752	44.977923	76.761212	6.70E-14	1.76E-14	3.37E+01	172.62	68.29	75.658241	4.78	2.37	39.6	43.8	90.3	20.85	262.7	0.001	495	0.8	169.2	4.8	4.8	10x	3.141593	314.159265	59	1	3248.64	120	1	5	Negative phase
DB	21.393103	574.028708	32.013328	212.909095	26.832419	44.864007	77.423419	2.06E-14	4.92E-15	3.43E+01	105.11	68.08	68.326518	2.73	1.28	64.8	65	99.6	18.37	278.7	0.001	175	0.8	169.2	4.8	4.8	10x	3.141593	314.159265	59	1	3248.64	120	1	5	Negative phase
DC	20.952336	747.102565	34.084325	243.555245	35.657244	42.201562	78.884768	3.20E-14	1.00E-14	3.43E+01	155.51	68.35	69.51086	4.24	1.91	44	44.7	98.3	20.46	217	0.001	215	0.8	169.2	4.8	4.8	10x	3.141593	314.159265	59	1	3248.64	90	1	5	Negative phase
DA	21.15	892.326083	81.62694	179.855228	42.190359	40.511187	60.49834	1.83E-14	6.96E-15	3.46E+01	85.69	67.12	57.104284	1.61	0.8	78.3	66.6	117.5	29.17	204.2	0.001	29	0.8	169.2	4.8	4.8	10x	3.141593	314.159265	59	1	3248.64	120	1	5	Negative phase
DC	21.70998	799.367165	26.257188	274.813098	36.820263	40.389028	82.333273	3.23E-14	1.08E-14	3.46E+01	125.44	68.17	69.027355	2.73	0.95	54.3	55	98.8	35.08	262.3	0.001	492	0.8	169.2	4.8	4.8	10x	3.141593	314.159265	59	1	3248.64	120	1	5	Negative phase
DC	22.218182	690.009641	18.148034	202.658164	31.05608	38.472606	65.344505	3.31E-14	1.59E-14	3.46E+01	104.78	68.81	68.958504	1.45	0.56	65.7	65.8	99.8	49.8	271.1	0.001	496	0.8	169.2	4.8	4.8	10x	3.141593	314.159265	59	1	3248.64	120	1	5	Negative phase
DA	17.353846	619.666822	161.298636	384.369836	35.707751	20.831661	58.987007	1.89E-15	6.23E-15	3.58E+01	119.11	71.57	57.152863	2.21	0.99	60.1	48	125.2	29.61	238.7	0.001	40	0.8	169.2	4.8	4.8	10x	3.141593	314.159265	59	1	3248.64	120	1	5	Negative phase
DB	22.686034	556.563993	39.390665	236.385732	24.533332	32.034448	70.437571	1.39E-14	1.05E-14	3.60E+01	132.33	71.63	71.384415	3.04	1.26	54.1	53.9	100.3	26.32	253.1	0.001	180	0.8	169.2	4.8	4.8	10x	3.141593	314.159265	59	1	3248.64	120	1	5	Negative phase
DA	21.996	805.205786	22.01649	142.591688	36.606919	37.532598	88.405378	3.05E-14	1.29E-14	3.73E+01	165.24	75.39	84.05959	5.18	2.38	45.6	50.9	89.7	17.68	241.4	0.001	201	0.8	169.2	4.8	4.8	10x	3.141593	314.159265	59	1	3248.64	120	1	5	Negative phase
DB	23.038393	756.256475	73.322998	331.180301	32.825921	36.8536	73.723636	3.01E-14	1.33E-14	3.76E+01	145.15	75.6	71.981096	2.89	1.52	52.1	49.6	105	26.95	234.7	0.001	113	0.8	169.2	4.8	4.8	10x	3.141593	314.159265	59	1	3248.64	120	1	5	Negative phase
DA	16.92	665.810473	26.810942	125.748423	39.350501	47.872346	81.315131	1.40E-13	2.90E-14	3.86E+01	231.53	62.6	91.016626	9.12	3.84	27	39.3	68.8	26.26	210.4	0.001	116	0.8	169.2	4.8	4.8	10x	3.141593	314.159265	59	1	3248.64	120	1	5	Negative phase
DC	9.145946	139.088213	8.244403	0.000001	15.207636	38.82361	100.0454	7.66E-13	3.37E-13	5.68E+00	38.56	15.83	34.408743	0.68	0.37	41.1	89.2	46	35.62	225.2	0.04	38	0.8	169.2	4.8	4.8	20x	3.141593	314.159265	59	1	1624.32	120	1	5	Negative phase
DB	15.184615	51.938492	5.493259	0	3.420468	29.374611	33.464749	9.70E-13	1.04E-12	6.23E+00	26.7	9.52	16.755918	0.65	0.24	35.7	62.8	56.8	29.61	265.8	0.04	40	0.8	169.2	4.8	4.8	20x	3.141593	314.159265	59	1	1624.32	120	1	5	Negative phase
DC	17.579221	207.678204	17.255425	76.035725	11.813846	52.982827	62.496922	1.38E-13	3.12E-14	6.62E+00	27.53	14.55	15.923478	0.56	0.24	52.9	57.8	91.4	30.37	263.5	0.04	78	0.8	169.2	4.8	4.8	20x	3.141593	314.159265	59	1	1624.32	50	1	5	Negative phase
DA	15.522936	257.929831	12.527336	42.634758	16.616047	49.161047	76.782623	1.18E-13	3.57E-14	6.98E+00	16.55	13.65	13.32175	0.41	0.21	82.5	80.5	102.5	13.84	244.8	0.04	110	0.8	169.2	4.8	4.8	20x	3.141593	314.159265	59	1	1624.32	120	1	5	Negative phase
DB	15.726923	173.178606	16.430749	76.006202	11.011601	44.695071	99.803828	4.72E-13	1.60E-13	8.05E+00	33.71	16.04	22.637733	0.92	0.3	47.6	67.2	70.9	33.41	270.8	0.04	157	0.8	169.2	4.8	4.8	20x	3.141593	314.159265	59	1	1624.32	70	1	5	Negative phase
DA	19.167187	247.144807	45.205155	143.826881	12.894161	54.749506	82.063525	1.82E-11	2.19E-12	8.17E+00	21.73	12.06	18.587607	0.29	0.12	55.5	85.5	64.9	26.03	205.5	0.04	65	0.8	169.2	4.8	4.8	20x	3.141593	314.159265	59	1	1624.32	120	1	5	Negative phase
DC	9.4	105.879771	7.121434	20.920411	11.263805	49.819227	59.317793	8.07E-13	1.96E-13	1.03E+01	33.14	20.36	22.887112	0.59	0.27	61.4	69.1	89	22.7	254.7	0.04	82	0.8	169.2	4.8	4.8	20x	3.141593	314.159265	59	1	1624.32	120	1	5	Negative phase
DB	8.225	131.228064	12.362063	34.392097	15.95478	55.528881	76.177747	9.94E-13	1.91E-13	1.06E+01	31.48	22.57	25.99824	0.55	0.21	71.7	82.6	86.8	46.36	263.9	0.04	73	0.8	169.2	4.8	4.8	20x	3.141593	314.159265	59	1	1624.32	120	1	5	Negative phase
DB	4.976471	NaN	NaN	NaN	NaN	18.627886	40.5649	NaN	NaN	1.13E+01	35.52	24.69	25.462836	0.52	0.33	69.5	71.7	97	18.8	148.5	0.04	18	0.8	169.2	4.8	4.8	20x	3.141593	314.159265	59	1	1624.32	120	1	5	Negative phase
DB	8.905263	183.548517	36.399835	69.95556	20.61124	30.136092	47.727723	4.63E-14	4.53E-14	1.19E+01	34.48	27.86	24.836705	0.75	0.23	80.8	72	112.2	39.05	204.9	0.04	39	0.8	169.2	4.8	4.8	20x	3.141593	314.159265	59	1	1624.32	120	1	5	Negative phase
DB	7.496203	210.824603	17.728951	56.132306	28.124187	43.880923	51.653535	1.66E-13	6.74E-14	1.24E+01	31.54	26.52	25.504391	0.65	0.25	84.1	80.9	104	25.38	258.7	0.04	80	0.8	169.2	4.8	4.8	20x	3.141593	314.159265	59	1	1624.32	120	1	5	Negative phase
DB	10.987013	159.573284	16.828495	48.216895	14.52381	50.653236	64.557457	2.48E-13	6.47E-14	1.24E+01	35.12	22.62	28.636861	0.5	0.15	64.4	81.5	79	39.05	256.4	0.04	78	0.8	169.2	4.8	4.8	20x	3.141593	314.159265	59	1	1624.32	120	1	5	Negative phase
DA	9.858051	170.448846	11.435564	82.430352	17.290319	31.095397	115.573057	5.11E-13	4.54E-13	1.25E+01	41.07	25.62	39.536273	0.88	0.25	62.4	96.3	64.8	19.67	243.9	0.04	473	0.8	169.2	4.8	4.8	20x	3.141593	314.159265	59	1	1624.32	90	1	5	Negative phase
DA	12.818182	145.328518	16.564149	47.638806	11.337686	48.064958	56.378	1.45E-12	3.45E-13	1.27E+01	36.73	28.42	31.668453	0.58	0.29	77.4	86.2	89.7	24.88	70.5	0.04	34	0.8	169.2	4.8	4.8	10x	3.141593	314.159265	59	1	3248.64	90	1	5	Negative phase
DC	19.154717	133.478387	33.36959	86.862156	6.968434	16.757566	56.217066	2.95E-14	1.29E-13	1.31E+01	36.24	19.96	27.010772	0.53	0.23	55.1	74.5	73.9	43.87	194.5	0.04	54	0.8	169.2	4.8	4.8	20x	3.141593	314.159265	59	1	1624.32	120	1	5	Negative phase
DC	14.929412	33.278947	9.950001	12.642746	2.229086	21.040967	25.460633	-2.28E-14	-5.46E-13	1.35E+01	33.81	30.32	31.050459	0.54	0.25	89.7	91.8	97.6	47	214.8	0.04	18	0.8	169.2	4.8	4.8	20x	3.141593	314.159265	59	1	1624.32	110	1	5	Negative phase
DA	9.684233	172.359625	2.16885	17.042945	17.797963	36.945621	60.402979	5.77E-14	2.99E-14	1.42E+01	37.88	24.14	36.719745	0.59	0.16	63.7	96.9	65.7	20.42	246.9	0.04	464	0.8	169.2	4.8	4.8	20x	3.141593	314.159265	59	1	1624.32	120	1	5	Negative phase
DC	6.384906	89.203381	8.439132	14.985684	13.970979	22.861551	70.893697	1.76E-12	3.45E-12	1.42E+01	35.92	28.78	29.834458	0.51	0.19	80.1	83.1	96.5	40.73	195.4	0.04	54	0.8	169.2	4.8	4.8	20x	3.141593	314.159265	59	1	1624.32	120	1	5	Negative phase
DB	8.294118	163.512636	14.468932	34.764389	19.714289	39.997346	57.987614	9.69E-14	3.97E-14	1.44E+01	37.87	31.16	33.784324	0.4	0.23	82.3	89.2	92.2	39.05	301.6	0.04	52	0.8	169.2	4.8	4.8	20x	3.141593	314.159265	59	1	1624.32	120	1	5	Negative phase
DB	8.134615	120.296578	4.154683	8.792064	14.788232	38.100722	54.220744	9.27E-14	6.45E-14	1.45E+01	34.32	29.86	30.115172	0.39	0.2	87	87.7	99.2	19.15	268	0.04	53	0.8	169.2	4.8	4.8	20x	3.141593	314.159265	59	1	1624.32	120	1	5	Negative phase
DC	10.916129	171.84693	11.570626	13.867959	15.742479	16.456237	46.22565	3.91E-14	1.54E-13	1.45E+01	42.74	28.54	30.815589	0.81	0.37	66.8	72.1	92.6	37.01	238.6	0.04	32	0.8	169.2	4.8	4.8	20x	3.141593	314.159265	59	1	1624.32	120	1	5	Negative phase
DA	19.95283	251.332497	20.821932	69.89248	12.596333	32.217511	52.19655	2.73E-13	2.16E-13	1.46E+01	37.31	26.2	30.282576	0.88	0.48	70.2	81.2	86.5	9.4	248.8	0.04	54	0.8	169.2	4.8	4.8	10x	3.141593	314.159265	59	1	3248.64	40	1	5	Negative phase
DB	11.28	165.224358	15.208248	41.677447	14.647549	47.573793	50.355825	6.43E-14	2.02E-14	1.48E+01	32.45	27.51	26.965815	0.62	0.18	84.8	83.1	102	33.29	284.9	0.04	61	0.8	169.2	4.8	4.8	20x	3.141593	314.159265	59	1	1624.32	120	1	5	Negative phase
DC	15.430189	145.069501	16.265039	86.025841	9.401667	21.597869	49.962854	6.32E-14	1.54E-13	1.48E+01	43.77	30.8	38.564138	0.9	0.26	70.4	88.1	79.9	27.49	216.6	0.04	160	0.8	169.2	4.8	4.8	20x	3.141593	314.159265	59	1	1624.32	60	1	5	Negative phase
DA	11.484163	158.320278	7.569988	46.37911	13.785966	23.317965	62.396367	2.81E-14	6.71E-14	1.52E+01	34.46	30.8	32.623757	0.68	0.17	89.4	94.7	94.4	19.05	166.1	0.04	222	0.8	169.2	4.8	4.8	20x	3.141593	314.159265	59	1	1624.32	135	1	5	Negative phase
DA	12.085714	145.8276	16.543334	66.703157	12.066113	42.013055	60.509376	4.38E-13	1.85E-13	1.53E+01	36.11	30.94	32.342392	0.7	0.34	85.7	89.6	95.7	13.48	58.5	0.04	113	0.8	169.2	4.8	4.8	20x	3.141593	314.159265	59	1	1624.32	70	1	5	Negative phase
DC	8.46	269.929088	13.704682	22.550793	31.906512	49.084647	57.382214	2.33E-13	8.38E-14	1.54E+01	38.42	31.96	29.464615	0.54	0.21	83.2	76.7	108.5	70.95	229.6	0.04	31	0.8	169.2	4.8	4.8	20x	3.141593	314.159265	59	1	1624.32	100	1	5	Negative phase
DC	12.533333	162.578305	34.876785	74.995641	12.971673	19.005934	36.235144	2.23E-14	8.17E-14	1.55E+01	44.88	32.35	27.256925	0.91	0.39	72.1	60.7	118.7	24.17	156	0.04	28	0.8	169.2	4.8	4.8	20x	3.141593	314.159265	59	1	1624.32	60	1	5	Negative phase
DB	13.536	NaN	NaN	NaN	NaN	25.040828	58.603761	NaN	NaN	1.56E+01	36.89	29.91	28.093637	0.84	0.33	81.1	76.2	106.5	32.54	286.5	0.04	26	0.8	169.2	4.8	4.8	20x	3.141593	314.159265	59	1	1624.32	120	1	5	Negative phase
DC	10.575	132.993002	17.762914	78.886559	12.57617	51.585666	77.177669	5.74E-13	1.46E-13	1.59E+01	40.44	30.14	35.566011	0.56	0.2	74.5	87.9	84.7	27.54	64.3	0.04	129	0.8	169.2	4.8	4.8	20x	3.141593	314.159265	59	1	1624.32	120	1	5	Negative phase
DB	10.8	99.48761	18.820681	37.243639	9.211816	20.247089	30.672905	4.49E-14	1.33E-13	1.60E+01	43.56	31.55	37.698271	0.54	0.18	72.4	86.5	83.7	38.77	232.5	0.04	48	0.8	169.2	4.8	4.8	20x	3.141593	314.159265	59	1	1624.32	120	1	5	Negative phase
DA	8.962791	145.584009	5.81862	35.533571	16.243156	34.453834	82.123007	2.23E-13	1.54E-13	1.60E+01	37.13	27.37	35.195118	0.86	0.2	73.7	94.8	77.8	15.7	248.4	0.04	388	0.8	169.2	4.8	4.8	20x	3.141593	314.159265	59	1	1624.32	120	1	5	Negative phase
DA	11.39589	144.200808	8.439794	46.821076	12.653755	30.152631	63.884877	7.13E-14	7.02E-14	1.61E+01	35.02	31.5	32.948078	0.93	0.26	89.9	94.1	95.6	16.92	184.8	0.04	220	0.8	169.2	4.8	4.8	20x	3.141593	314.159265	59	1	1624.32	120	1	5	Negative phase
DB	6.635294	212.169162	11.312212	21.897991	31.975849	45.604104	69.714422	9.11E-14	4.45E-14	1.62E+01	35.7	32.35	30.807123	0.62	0.25	90.6	86.3	105	26.03	260.6	0.04	52	0.8	169.2	4.8	4.8	20x	3.141593	314.159265	59	1	1624.32	120	1	5	Negative phase
DA	11.381166	151.171543	6.828903	39.458783	13.282606	30.978585	64.55734	7.37E-14	6.68E-14	1.62E+01	34.89	31.54	33.366843	0.62	0.21	90.4	95.6	94.5	13.6	176.6	0.04	224	0.8	169.2	4.8	4.8	20x	3.141593	314.159265	59	1	1624.32	90	1	5	Negative phase
DC	8.751724	169.264158	12.940759	11.29904	19.340664	17.904664	30.081943	5.94E-15	2.57E-14	1.63E+01	38.7	31.7	27.149989	0.62	0.28	81.9	70.2	116.8	28.2	236.7	0.04	30	0.8	169.2	4.8	4.8	20x	3.141593	314.159265	59	1	1624.32	120	1	5	Negative phase
DA	8.187097	122.570996	21.809782	60.246396	14.971241	31.444006	55.204654	2.19E-14	1.97E-14	1.64E+01	28.12	26.64	23.084499	0.67	0.19	94.7	82.1	115.4	21.15	169.8	0.04	32	0.8	169.2	4.8	4.8	20x	3.141593	314.159265	59	1	1624.32	120	1	5	Negative phase
DB	8.134615	180.396877	3.878945	0.000001	22.176448	45.185385	48.066319	1.58E-13	6.70E-14	1.64E+01	36.33	29.91	26.586313	0.62	0.37	82.3	73.2	112.5	18.8	261.3	0.04	27	0.8	169.2	4.8	4.8	20x	3.141593	314.159265	59	1	1624.32	120	1	5	Negative phase
DA	10.82093	163.914649	6.682107	53.901183	15.147926	31.256004	66.064242	5.85E-14	5.05E-14	1.64E+01	36.56	34.06	35.26113	0.91	0.2	93.2	96.4	96.6	12.75	251.8	0.04	345	0.8	169.2	4.8	4.8	20x	3.141593	314.159265	59	1	1624.32	120	1	5	Negative phase
DC	10.575	149.737986	16.763614	37.253488	14.15962	48.370907	80.862468	7.86E-13	2.27E-13	1.67E+01	40.25	31.99	31.136559	0.85	0.29	79.5	77.4	102.7	34.53	124.6	0.04	49	0.8	169.2	4.8	4.8	20x	3.141593	314.159265	59	1	1624.32	120	1	5	Negative phase
DB	3.525	77.907405	8.527767	16.435783	22.101391	44.432969	68.242898	8.67E-14	5.29E-14	1.67E+01	35.54	30.99	28.32136	0.54	0.23	87.2	79.7	109.4	13.54	262.8	0.04	25	0.8	169.2	4.8	4.8	20x	3.141593	314.159265	59	1	1624.32	100	1	5	Negative phase
DC	12.085714	169.607116	16.368878	66.570022	14.033686	41.191481	71.869976	1.14E-13	5.65E-14	1.68E+01	41.19	33.81	33.355728	1.01	0.26	82.1	81	101.4	25.75	53	0.04	92	0.8	169.2	4.8	4.8	20x	3.141593	314.159265	59	1	1624.32	90	1	5	Negative phase
DA	11.90479	155.795851	14.718	69.292356	13.08682	24.441057	46.411764	8.18E-14	1.51E-13	1.68E+01	41.89	30.94	39.213393	0.98	0.3	73.9	93.6	78.9	13.09	218.8	0.04	168	0.8	169.2	4.8	4.8	20x	3.141593	314.159265	59	1	1624.32	90	1	5	Negative phase
DC	13.459091	141.250793	32.250574	71.24548	10.494824	41.519932	55.779298	9.17E-14	3.29E-14	1.69E+01	41.78	36.27	33.845288	0.79	0.23	86.8	81	107.2	30.08	224.5	0.04	45	0.8	169.2	4.8	4.8	20x	3.141593	314.159265	59	1	1624.32	60	1	5	Negative phase
DA	13.889552	206.926215	7.959347	76.002068	14.897976	30.767349	67.581685	1.17E-13	1.07E-13	1.70E+01	35.53	32.97	33.551284	0.76	0.22	92.8	94.4	98.3	20.88	247	0.04	470	0.8	169.2	4.8	4.8	20x	3.141593	314.159265	59	1	1624.32	120	1	5	Negative phase
DA	13.889552	221.828679	8.916393	74.739676	15.970902	30.528415	67.527477	7.09E-14	6.65E-14	1.70E+01	35.52	32.99	33.572907	0.76	0.22	92.9	94.5	98.3	21.6	249.4	0.04	470	0.8	169.2	4.8	4.8	20x	3.141593	314.159265	59	1	1624.32	90	1	5	Negative phase
DA	11.536364	156.963487	5.928002	46.134974	13.605976	30.385755	67.297987	1.54E-13	1.49E-13	1.70E+01	38.34	32.94	37.156213	0.68	0.19	85.9	96.9	88.7	14.92	216.8	0.04	397	0.8	169.2	4.8	4.8	20x	3.141593	314.159265	59	1	1624.32	120	1	5	Negative phase
DC	9.952941	105.791286	11.760573	54.492443	10.629148	21.050159	45.826358	1.09E-13	2.82E-13	1.71E+01	46.4	35.7	41.236115	1.18	0.28	76.9	88.9	86.6	30.88	239.8	0.04	137	0.8	169.2	4.8	4.8	20x	3.141593	314.159265	59	1	1624.32	120	1	5	Negative phase
DA	12.469942	209.538041	7.672004	35.34831	16.803449	45.861447	72.982587	1.08E-13	3.98E-14	1.73E+01	36.89	33.98	34.980288	0.52	0.16	92.1	94.8	97.1	21.39	170.1	0.04	174	0.8	169.2	4.8	4.8	20x	3.141593	314.159265	59	1	1624.32	90	1	5	Negative phase
DA	11.25	136.242701	16.017954	72.159935	12.110462	20.270445	44.896881	4.20E-14	1.23E-13	1.73E+01	42.95	31.83	40.387183	0.77	0.27	74.1	94	78.8	14.32	243.8	0.04	189	0.8	169.2	4.8	4.8	20x	3.141593	314.159265	59	1	1624.32	120	1	5	Negative phase
DC	9.613636	17.163821	5.12294	0	1.785362	34.149188	46.445012	8.38E-12	5.40E-12	1.75E+01	38.69	32.75	29.938888	0.69	0.31	84.6	77.4	109.4	14.71	155.8	0.04	23	0.8	169.2	4.8	4.8	20x	3.141593	314.159265	59	1	1624.32	110	1	5	Negative phase
DB	11.75	170.806806	20.028858	48.347229	14.536749	23.121287	32.095517	1.61E-14	3.81E-14	1.78E+01	40.41	36.38	31.389202	0.77	0.23	90	77.7	115.9	13.72	219.3	0.04	37	0.8	169.2	4.8	4.8	20x	3.141593	314.159265	59	1	1624.32	70	1	5	Negative phase
DA	10.632787	163.004134	7.395396	52.0214	15.33033	31.138869	72.696384	9.95E-14	9.03E-14	1.78E+01	37.99	35.15	37.095743	0.57	0.17	92.5	97.6	94.8	16.6	222	0.04	367	0.8	169.2	4.8	4.8	20x	3.141593	314.159265	59	1	1624.32	120	1	5	Negative phase
DB	9	174.504787	9.588179	30.521816	19.389421	41.075668	64.466209	6.17E-14	3.10E-14	1.78E+01	38.78	35.22	32.478069	0.71	0.25	90.8	83.7	108.4	38.77	239.5	0.04	48	0.8	169.2	4.8	4.8	20x	3.141593	314.159265	59	1	1624.32	50	1	5	Negative phase
DA	11.441803	206.887399	12.333242	76.449183	18.081713	30.292339	112.078398	1.42E-13	1.38E-13	1.79E+01	39.14	33.19	36.161545	0.76	0.3	84.8	92.4	91.8	16.57	127.3	0.04	245	0.8	169.2	4.8	4.8	20x	3.141593	314.159265	59	1	1624.32	120	1	5	Negative phase
DB	7.553571	179.068631	8.615409	20.280912	23.706485	40.100785	73.769159	8.03E-14	4.74E-14	1.80E+01	42.33	37.4	37.234718	0.45	0.23	88.4	88	100.4	31.85	40.9	0.04	85	0.8	169.2	4.8	4.8	20x	3.141593	314.159265	59	1	1624.32	120	1	5	Negative phase
DA	10.226374	176.01678	7.014964	47.95763	17.212043	30.758123	59.196604	1.21E-13	1.12E-13	1.81E+01	41.97	34.34	40.10469	0.75	0.25	81.8	95.6	85.6	14.79	127.5	0.04	183	0.8	169.2	4.8	4.8	20x	3.141593	314.159265	59	1	1624.32	70	1	5	Negative phase
DA	9.253125	148.53787	5.973271	13.977673	16.052725	31.534254	50.355187	4.21E-14	3.93E-14	1.82E+01	37.54	35.43	28.189583	0.88	0.3	94.4	75.1	125.7	30.76	227.7	0.04	33	0.8	169.2	4.8	4.8	10x	3.141593	314.159265	59	1	3248.64	90	1	5	Negative phase
DB	13.357895	211.625478	15.852605	56.861173	15.842727	44.786339	76.956549	1.19E-13	4.56E-14	1.82E+01	39.07	33.86	32.921707	0.59	0.3	86.7	84.3	102.9	20.42	160.5	0.04	58	0.8	169.2	4.8	4.8	20x	3.141593	314.159265	59	1	1624.32	100	1	5	Negative phase
DA	14.316923	217.150001	20.845645	98.828687	15.167365	21.172613	53.029859	4.41E-13	1.08E-12	1.82E+01	38.06	36.27	35.496796	0.65	0.19	95.3	93.3	102.2	18.08	259	0.04	131	0.8	169.2	4.8	4.8	20x	3.141593	314.159265	59	1	1624.32	120	1	5	Negative phase
DC	6.266667	114.105582	24.361786	40.211831	18.208338	28.874855	42.927606	6.66E-14	7.38E-14	1.82E+01	44.65	39.16	35.541159	0.63	0.22	87.7	79.6	110.2	30.21	221.7	0.04	28	0.8	169.2	4.8	4.8	20x	3.141593	314.159265	59	1	1624.32	90	1	5	Negative phase
DA	8.187097	189.629172	9.411114	19.800439	23.161956	36.520889	53.434385	7.87E-14	6.46E-14	1.83E+01	41.01	38.21	32.300393	0.83	0.26	93.2	78.8	118.3	26.44	252.4	0.04	32	0.8	169.2	4.8	4.8	10x	3.141593	314.159265	59	1	3248.64	90	1	5	Negative phase
DC	8.46	255.708472	13.795981	40.114769	30.225588	34.408705	53.935101	4.69E-14	4.00E-14	1.84E+01	43.03	38.19	30.255635	1.29	0.37	88.8	70.3	126.2	12.38	233.1	0.04	41	0.8	169.2	4.8	4.8	20x	3.141593	314.159265	59	1	1624.32	80	1	5	Negative phase
DA	11.995522	180.61685	18.359617	58.874571	15.057022	54.166619	84.355564	2.76E-13	5.87E-14	1.86E+01	43.34	36.73	37.296253	0.82	0.44	84.7	86.1	98.5	19.91	243.5	0.04	68	0.8	169.2	4.8	4.8	10x	3.141593	314.159265	59	1	3248.64	90	1	5	Negative phase
DC	8.057143	213.536916	5.509327	6.031535	26.502809	40.791678	92.850741	7.35E-14	5.11E-14	1.87E+01	42.78	38.35	32.643524	0.9	0.35	89.6	76.3	117.5	35.41	238.4	0.04	43	0.8	169.2	4.8	4.8	20x	3.141593	314.159265	59	1	1624.32	60	1	5	Negative phase
DA	8.652273	232.250556	6.481224	16.797978	26.842723	41.509766	63.924999	4.23E-14	2.94E-14	1.88E+01	38.67	35.75	31.432323	0.73	0.23	92.4	81.3	113.7	18.8	243.4	0.04	45	0.8	169.2	4.8	4.8	10x	3.141593	314.159265	59	1	3248.64	90	1	5	Negative phase
DA	9.966575	171.148788	4.076988	33.350231	17.172277	30.114947	69.351844	8.75E-14	8.67E-14	1.88E+01	40.6	37.36	39.327934	0.83	0.17	92	96.9	95	13.41	245.5	0.04	366	0.8	169.2	4.8	4.8	20x	3.141593	314.159265	59	1	1624.32	90	1	5	Negative phase
DA	10.605128	187.515486	9.195328	69.399611	17.681586	30.033768	66.495428	8.70E-14	8.68E-14	1.88E+01	40.55	37.61	39.481232	0.77	0.15	92.7	97.4	95.3	13.94	245.6	0.04	352	0.8	169.2	4.8	4.8	20x	3.141593	314.159265	59	1	1624.32	120	1	5	Negative phase
DC	9.668571	185.080088	13.716459	14.636831	19.142444	17.916819	44.629842	1.42E-14	6.59E-14	1.90E+01	52.19	35.24	40.164979	1.05	0.42	67.5	77	87.7	23.5	247.3	0.04	36	0.8	169.2	4.8	4.8	20x	3.141593	314.159265	59	1	1624.32	120	1	5	Negative phase
DA	8.46	165.95348	3.782143	6.413369	19.616251	49.343968	62.511263	9.91E-14	2.51E-14	1.91E+01	39.95	38.58	33.652418	0.75	0.28	96.6	84.2	114.6	20.63	248.5	0.04	41	0.8	169.2	4.8	4.8	20x	3.141593	314.159265	59	1	1624.32	120	1	5	Negative phase
DA	10.750831	198.847714	5.592291	47.277264	18.496031	33.963578	71.502313	8.31E-14	6.31E-14	1.91E+01	40.38	38.04	39.187013	0.69	0.15	94.2	97	97.1	17.24	224.2	0.04	422	0.8	169.2	4.8	4.8	20x	3.141593	314.159265	59	1	1624.32	120	1	5	Negative phase
DC	17.810526	NaN	NaN	NaN	NaN	30.209151	62.488654	NaN	NaN	1.93E+01	39.13	32.82	35.416024	0.55	0.38	83.9	90.5	92.7	8.46	193.4	0.04	20	0.8	169.2	4.8	4.8	20x	3.141593	314.159265	59	1	1624.32	120	1	5	Negative phase
DC	10.575	259.054566	5.196434	6.868568	24.496886	29.348596	49.943503	1.09E-13	1.15E-13	1.94E+01	43.95	39.87	35.574415	0.55	0.32	90.7	80.9	112.1	20.3	130.9	0.04	25	0.8	169.2	4.8	4.8	20x	3.141593	314.159265	59	1	1624.32	120	1	5	Negative phase
DA	8.304294	158.394017	8.786404	32.632607	19.073748	32.743265	64.837587	3.19E-14	2.82E-14	1.94E+01	39.9	38.11	37.778885	0.58	0.19	95.5	94.7	100.9	21.67	243.1	0.04	164	0.8	169.2	4.8	4.8	20x	3.141593	314.159265	59	1	1624.32	120	1	5	Negative phase
DC	9.064286	206.470715	5.734708	12.22631	22.778487	58.099783	81.762643	3.26E-13	6.71E-14	1.94E+01	42.02	38.37	33.546114	0.76	0.31	91.3	79.8	114.4	11.8	264.2	0.04	43	0.8	169.2	4.8	4.8	20x	3.141593	314.159265	59	1	1624.32	60	1	5	Negative phase
DB	10.916129	235.331435	64.528561	136.049569	21.55814	50.586572	107.968252	1.27E-13	3.01E-14	1.95E+01	44.52	39.92	34.073742	0.77	0.24	89.7	76.5	117.2	47.59	214.2	0.04	32	0.8	169.2	4.8	4.8	20x	3.141593	314.159265	59	1	1624.32	120	1	5	Negative phase
DA	7.05	173.45688	6.155956	10.701209	24.603813	53.773527	91.636407	7.18E-14	1.98E-14	1.95E+01	41.99	40.07	38.093626	0.54	0.17	95.4	90.7	105.2	20.72	244	0.04	49	0.8	169.2	4.8	4.8	20x	3.141593	314.159265	59	1	1624.32	120	1	5	Negative phase
DA	10.126683	192.287599	4.642559	33.764184	18.988211	30.079512	63.520806	1.96E-14	1.95E-14	1.97E+01	42.33	40.25	40.906493	0.57	0.12	95.1	96.6	98.4	35.36	237.4	0.04	402	0.8	169.2	4.8	4.8	20x	3.141593	314.159265	59	1	1624.32	120	1	5	Negative phase
DA	9.761538	62.819098	7.069157	18.301058	6.435369	22.298613	44.463485	2.61E-14	8.00E-14	1.98E+01	40.68	37.38	32.635611	0.82	0.26	91.9	80.2	114.5	18.8	140.6	0.04	27	0.8	169.2	4.8	4.8	20x	3.141593	314.159265	59	1	1624.32	120	1	5	Negative phase
DA	8.294118	157.427492	7.400506	18.776554	18.98062	50.047809	67.807824	1.70E-13	6.88E-14	2.00E+01	44.29	40.58	39.396947	0.53	0.32	91.6	89	103	16.27	274	0.04	52	0.8	169.2	4.8	4.8	20x	3.141593	314.159265	59	1	1624.32	120	1	5	Negative phase
DA	10.389474	179.456348	6.596278	38.922834	17.272901	33.897132	71.814084	3.92E-14	2.88E-14	2.01E+01	41.8	40.37	40.646145	0.9	0.14	96.6	97.2	99.3	24.85	261.5	0.04	286	0.8	169.2	4.8	4.8	20x	3.141593	314.159265	59	1	1624.32	120	1	5	Negative phase
DB	7.869767	221.631953	45.176727	97.694675	28.162453	44.863817	65.214224	2.76E-14	1.17E-14	2.03E+01	41.85	37.95	31.973379	1.08	0.36	90.7	76.4	118.7	11.54	232.8	0.04	44	0.8	169.2	4.8	4.8	20x	3.141593	314.159265	59	1	1624.32	120	1	5	Negative phase
DC	9.5175	124.90816	26.456169	68.825751	13.124051	46.857113	71.78442	9.79E-14	4.95E-14	2.04E+01	44.58	41.51	35.645868	0.87	0.39	93.1	80	116.5	12.38	258.1	0.04	41	0.8	169.2	4.8	4.8	20x	3.141593	314.159265	59	1	1624.32	60	1	5	Negative phase
DA	11.064386	210.341222	7.50335	69.942283	19.010654	36.286849	75.670545	8.64E-13	4.49E-13	2.05E+01	42.26	40.56	41.411318	0.63	0.16	96	98	97.9	17.67	258.5	0.04	498	0.8	169.2	4.8	4.8	20x	3.141593	314.159265	59	1	1624.32	120	1	5	Negative phase
DB	9.145946	230.410678	14.440178	44.689625	25.192657	32.078272	44.217934	1.46E-14	1.33E-14	2.07E+01	44.06	40.25	35.371201	0.83	0.23	91.4	80.3	113.8	31.17	283.3	0.04	38	0.8	169.2	4.8	4.8	20x	3.141593	314.159265	59	1	1624.32	50	1	5	Negative phase
DA	8.950126	184.750725	2.430731	18.909777	20.642249	33.537842	73.459177	7.28E-14	6.20E-14	2.09E+01	43.53	41.18	41.817545	0.72	0.21	94.6	96.1	98.5	14.45	207.1	0.04	398	0.8	169.2	4.8	4.8	20x	3.141593	314.159265	59	1	1624.32	90	1	5	Negative phase
DC	9.837209	195.479608	11.479459	19.977728	19.87145	47.95946	89.241509	1.35E-13	4.50E-14	2.10E+01	44.72	41.53	34.646228	1.08	0.36	92.9	77.5	119.9	19.23	227.8	0.04	44	0.8	169.2	4.8	4.8	20x	3.141593	314.159265	59	1	1624.32	60	1	5	Negative phase
DA	10.727378	205.516991	7.163535	49.517419	19.158176	36.572679	60.842486	5.53E-14	3.88E-14	2.10E+01	44.34	42.75	43.189536	1.15	0.18	96.4	97.4	99	17.5	255.8	0.04	348	0.8	169.2	4.8	4.8	20x	3.141593	314.159265	59	1	1624.32	120	1	5	Negative phase
DA	7.356522	176.468309	5.781777	0.000013	23.988009	35.376003	56.764956	3.83E-14	3.19E-14	2.10E+01	46.5	41.3	36.439606	0.52	0.25	88.8	78.4	113.3	21.15	157.3	0.04	24	0.8	169.2	4.8	4.8	10x	3.141593	314.159265	59	1	3248.64	110	1	5	Negative phase
DA	8.905263	170.235669	3.365651	0	19.116299	42.75798	55.500442	1.05E-13	3.10E-14	2.11E+01	43.95	40.91	43.378075	0.69	0.44	93.1	98.7	94.3	16.92	130.3	0.04	20	0.8	169.2	4.8	4.8	20x	3.141593	314.159265	59	1	1624.32	120	1	5	Negative phase
DB	6.507692	194.564978	17.369037	0.000007	29.897692	30.737269	52.006822	3.89E-14	3.54E-14	2.11E+01	46.21	41.95	11.269165	1.47	0.76	90.8	24.4	372.3	24.17	80.4	0.04	14	0.8	169.2	4.8	4.8	20x	3.141593	314.159265	59	1	1624.32	120	1	5	Negative phase
DA	10.444444	175.475695	6.092983	41.495843	16.800864	30.524186	73.097629	5.69E-14	5.46E-14	2.12E+01	45.85	41.93	43.833	0.97	0.22	91.5	95.6	95.7	18.75	253.2	0.04	406	0.8	169.2	4.8	4.8	20x	3.141593	314.159265	59	1	1624.32	90	1	5	Negative phase
DA	7.52	167.518117	5.144637	12.976374	22.276345	30.505478	52.304064	3.85E-14	3.79E-14	2.14E+01	42.16	40.61	36.955622	0.73	0.27	96.3	87.7	109.9	11.03	220.4	0.04	46	0.8	169.2	4.8	4.8	20x	3.141593	314.159265	59	1	1624.32	120	1	5	Negative phase
DA	9.259701	141.925371	2.692778	17.993797	15.327208	35.552248	66.682255	7.89E-14	6.10E-14	2.14E+01	44.72	41.98	43.798953	1.05	0.19	93.9	97.9	95.8	22.67	215.7	0.04	403	0.8	169.2	4.8	4.8	20x	3.141593	314.159265	59	1	1624.32	120	1	5	Negative phase
DA	7.05	180.479392	15.498182	26.441546	25.599914	30.803034	65.648256	1.10E-14	1.03E-14	2.14E+01	43.69	41.58	35.903821	0.74	0.22	95.2	82.2	115.8	50.3	215.2	0.04	37	0.8	169.2	4.8	4.8	20x	3.141593	314.159265	59	1	1624.32	120	1	5	Negative phase
DB	7.05	172.245822	27.722579	66.985029	24.432032	31.600005	52.993648	6.61E-14	5.90E-14	2.14E+01	48.71	43.85	37.829467	0.83	0.29	90	77.7	115.9	41.16	209.2	0.04	37	0.8	169.2	4.8	4.8	20x	3.141593	314.159265	59	1	1624.32	120	1	5	Negative phase
DC	13.645161	167.378281	18.250933	43.845487	12.266493	41.095547	51.335618	4.30E-14	1.58E-14	2.15E+01	42.5	38.8	34.405017	0.82	0.16	91.3	81	112.8	47.59	244.9	0.04	32	0.8	169.2	4.8	4.8	20x	3.141593	314.159265	59	1	1624.32	70	1	5	Negative phase
DB	7.169492	199.961337	6.727812	11.904275	27.890588	53.199005	67.652375	1.09E-13	3.23E-14	2.16E+01	46.51	43.22	41.363837	0.7	0.27	92.9	88.9	104.5	16.92	250	0.04	60	0.8	169.2	4.8	4.8	20x	3.141593	314.159265	59	1	1624.32	70	1	5	Negative phase
DC	10.254545	189.82817	5.434933	0	18.511612	47.464149	60.14124	1.65E-13	4.65E-14	2.16E+01	47.43	43.07	36.849441	0.78	0.26	90.8	77.7	116.9	24.88	254.9	0.04	34	0.8	169.2	4.8	4.8	20x	3.141593	314.159265	59	1	1624.32	120	1	5	Negative phase
DA	7.356522	177.637698	23.665534	33.430284	24.146968	27.12262	55.057756	4.87E-14	6.33E-14	2.18E+01	45.75	43.49	40.454788	0.83	0.28	95.1	88.4	107.5	18	234.7	0.04	47	0.8	169.2	4.8	4.8	20x	3.141593	314.159265	59	1	1624.32	60	1	5	Negative phase
DB	12.873913	360.468254	28.300169	0.000003	27.999898	17.916819	30.865835	7.81E-15	3.21E-14	2.20E+01	49.45	45.6	43.210063	0.53	0.21	92.2	87.4	105.5	35.25	194	0.04	24	0.8	169.2	4.8	4.8	20x	3.141593	314.159265	59	1	1624.32	120	1	5	Negative phase
DA	14.842105	248.272268	5.945658	0.000009	16.727564	37.528697	62.855781	2.31E-13	1.22E-13	2.21E+01	48.65	44.83	42.398559	1.02	0.38	92.1	87.2	105.7	17.5	188.8	0.04	58	0.8	169.2	4.8	4.8	10x	3.141593	314.159265	59	1	3248.64	90	1	5	Negative phase
DA	8.691781	159.491839	4.583443	17.089163	18.349731	49.312379	70.423997	2.15E-13	8.31E-14	2.22E+01	45.82	43.99	43.415269	0.85	0.34	96	94.8	101.3	11.51	236.8	0.04	147	0.8	169.2	4.8	4.8	20x	3.141593	314.159265	59	1	1624.32	90	1	5	Negative phase
DC	7.52	211.023978	14.787745	25.291339	28.061699	48.815573	68.556022	1.23E-13	5.35E-14	2.27E+01	48.79	44.64	40.506741	0.83	0.31	91.5	83	110.2	25.75	108.3	0.04	46	0.8	169.2	4.8	4.8	20x	3.141593	314.159265	59	1	1624.32	120	1	5	Negative phase
DA	9.4	149.685645	17.547588	38.7026	15.924005	30.38967	48.216117	1.02E-13	9.82E-14	2.28E+01	46.88	43.1	36.392294	1.12	0.45	91.9	77.6	118.4	13.72	131.7	0.04	37	0.8	169.2	4.8	4.8	20x	3.141593	314.159265	59	1	1624.32	120	1	5	Negative phase
DA	7.321154	148.229897	7.577702	15.721519	20.246794	22.159466	39.798778	2.36E-14	5.98E-14	2.30E+01	49.36	46.86	47.321948	0.51	0.31	94.9	95.9	99	31.92	253.7	0.04	53	0.8	169.2	4.8	4.8	20x	3.141593	314.159265	59	1	1624.32	90	1	5	Negative phase
DC	10.183333	200.276835	25.087571	65.741057	19.66712	44.846969	70.257575	1.03E-13	4.36E-14	2.31E+01	51.89	46.02	41.968139	0.97	0.37	88.7	80.9	109.7	24.61	62	0.04	55	0.8	169.2	4.8	4.8	20x	3.141593	314.159265	59	1	1624.32	120	1	5	Negative phase
DA	11.45625	175.075855	10.935501	31.475082	15.282126	35.681751	67.383265	1.05E-13	8.96E-14	2.33E+01	50.56	47.05	46.301916	0.77	0.29	93.1	91.6	101.6	13.95	172.7	0.04	97	0.8	169.2	4.8	4.8	20x	3.141593	314.159265	59	1	1624.32	120	1	5	Negative phase
DC	11.388462	189.062824	18.26917	46.617817	16.601261	19.386688	36.534462	4.46E-15	1.22E-14	2.34E+01	52.45	47.85	45.054031	0.72	0.28	91.2	85.9	106.2	31.92	209	0.04	53	0.8	169.2	4.8	4.8	20x	3.141593	314.159265	59	1	1624.32	120	1	5	Negative phase
DC	7.690909	182.119834	9.061887	15.598702	23.679884	49.76623	71.911737	1.19E-13	4.53E-14	2.36E+01	50.4	46.85	40.464327	1.07	0.34	93	80.3	115.8	15.04	268.3	0.04	45	0.8	169.2	4.8	4.8	20x	3.141593	314.159265	59	1	1624.32	120	1	5	Negative phase
DC	12.788372	181.270668	14.072639	31.006678	14.174648	39.033889	71.683858	9.14E-14	6.63E-14	2.37E+01	52.91	47.53	42.666083	0.95	0.36	89.8	80.6	111.4	19.23	262.2	0.04	44	0.8	169.2	4.8	4.8	20x	3.141593	314.159265	59	1	1624.32	70	1	5	Negative phase
DC	15.381818	186.409382	25.596819	50.270001	12.118813	21.205721	70.080328	1.71E-14	4.35E-14	2.40E+01	50.67	46.97	41.525473	0.91	0.36	92.7	82	113.1	18.8	246.2	0.04	45	0.8	169.2	4.8	4.8	20x	3.141593	314.159265	59	1	1624.32	60	1	5	Negative phase
DA	9.219231	178.874405	2.925071	13.378821	19.402313	31.391622	72.839469	6.65E-14	5.95E-14	2.42E+01	51.1	49.14	48.403116	1.14	0.25	96.2	94.7	101.5	18.32	262.7	0.04	157	0.8	169.2	4.8	4.8	20x	3.141593	314.159265	59	1	1624.32	120	1	5	Negative phase
DA	12.26087	180.643362	4.882983	11.938173	14.733324	21.355634	50.079575	1.31E-14	3.33E-14	2.45E+01	49.17	47.38	45.077398	0.93	0.34	96.4	91.7	105.1	16.92	182	0.04	70	0.8	169.2	4.8	4.8	20x	3.141593	314.159265	59	1	1624.32	120	1	5	Negative phase
DC	10.825592	248.022799	18.666184	94.860162	22.910783	23.311402	61.742748	1.92E-14	3.38E-14	2.50E+01	53.6	50.28	49.831027	0.63	0.2	93.8	93	100.9	24.74	265.9	0.04	212	0.8	169.2	4.8	4.8	20x	3.141593	314.159265	59	1	1624.32	120	1	5	Negative phase
DA	11.081789	186.555114	7.069384	49.165565	16.834386	30.410134	78.551773	3.25E-14	3.14E-14	2.51E+01	51.51	50.14	49.669061	1.13	0.2	97.3	96.4	100.9	24.79	243.1	0.04	314	0.8	169.2	4.8	4.8	20x	3.141593	314.159265	59	1	1624.32	70	1	5	Negative phase
DA	10.383501	179.822688	2.941532	25.735533	17.318117	37.666788	72.300031	7.69E-14	5.60E-14	2.53E+01	51.72	50.24	50.346256	1.12	0.22	97.1	97.3	99.8	15.63	269.4	0.04	498	0.8	169.2	4.8	4.8	20x	3.141593	314.159265	59	1	1624.32	65	1	5	Negative phase
DA	10.254545	192.432976	3.435248	0	18.765627	50.34122	56.482714	9.10E-14	4.25E-14	2.54E+01	53.44	50.24	44.815861	0.88	0.27	94	83.9	112.1	34.84	266	0.04	34	0.8	169.2	4.8	4.8	10x	3.141593	314.159265	59	1	3248.64	90	1	5	Negative phase
DA	10.233871	224.397962	13.630616	53.717364	21.926988	25.90724	54.342892	1.91E-14	2.61E-14	2.63E+01	53.52	52.57	51.139602	1.02	0.18	98.2	95.6	102.8	13.54	200.1	0.04	125	0.8	169.2	4.8	4.8	20x	3.141593	314.159265	59	1	1624.32	120	1	5	Negative phase
DA	9.668571	207.46614	6.555512	36.159426	21.457786	35.815704	68.590472	5.07E-14	4.03E-14	2.65E+01	54.47	53.04	52.399602	0.96	0.26	97.4	96.2	101.2	12.83	256.4	0.04	211	0.8	169.2	4.8	4.8	20x	3.141593	314.159265	59	1	1624.32	120	1	5	Negative phase
DC	9.465734	203.621248	9.97656	36.371225	21.511406	23.065799	57.684059	1.76E-14	3.33E-14	2.69E+01	57.43	52.79	51.700686	1.36	0.31	91.9	90	102.1	30.55	253.7	0.04	144	0.8	169.2	4.8	4.8	20x	3.141593	314.159265	59	1	1624.32	120	1	5	Negative phase
DA	10.658268	252.58948	29.499397	116.040951	23.698924	33.746129	113.439787	3.21E-14	2.79E-14	2.80E+01	55.97	54.46	52.920827	0.88	0.23	97.3	94.6	102.9	15.86	236.6	0.04	128	0.8	169.2	4.8	4.8	20x	3.141593	314.159265	59	1	1624.32	120	1	5	Negative phase
DC	11.88595	227.34974	8.810006	44.035024	19.127603	45.025076	77.93874	6.73E-14	3.48E-14	2.80E+01	57.22	53.79	51.603189	1.16	0.34	94	90.2	104.2	45.77	248	0.04	122	0.8	169.2	4.8	4.8	20x	3.141593	314.159265	59	1	1624.32	60	1	5	Negative phase
DC	10.006452	269.319001	30.322732	103.16957	26.914536	18.893186	46.815884	1.14E-14	4.21E-14	3.30E+01	62.84	59.58	58.144052	2.76	0.54	94.8	92.5	102.5	23.4	246.2	0.04	94	0.8	169.2	4.8	4.8	20x	3.141593	314.159265	59	1	1624.32	120	1	5	Negative phase
