# Supplementary material for: Rapid sperm capture: high-throughput flagellar waveform analysis
Source: Hum Reprod. 2019 Jun 7;34(7):1173–85. doi: 10.1093/humrep/dez056 (PMC6613345; doi:10.1093/humrep/dez056)
Supplement: Supplementary_data_dez056 [file supplementary_data_dez056.zip › SuppTable2.csv]

Donor/Patient ID	fBF	fAWS	fAWSse	fAWSrstd	fAWL	fLength	fLengthMax	meanPower	P30	TCS	VCL	VSL	VAP	ALHmax	ALHavg	LIN	WOB	STR	BCF	MAD	mu	nFrames	FAST ver.	Frame rate	pX	pY	Magnification	Min. cell area	Max. cell area	Max. tail length	Max. tail width	Max swimming speed	Head threshold	First frame	Image border	Notes
DD	23.362963	888.864217	38.927025	224.334102	38.045868	20.993432	75.705435	1.37E-14	3.96E-14	1.12E+00	42.25	1.51	5.056898	0.86	0.3	3.6	12	29.9	56.35	516.5	0.001	271	0.8	332	7.4	7.4	20x	3.141593	314.159265	60	1	4913.6	120	1	5	Negative phase
DD	22.171233	949.99362	76.464251	437.19696	42.848029	47.375242	78.550146	2.99E-13	9.54E-14	1.28E+00	41.88	3.27	3.059152	0.72	0.32	7.8	7.3	106.9	50.99	499.4	0.001	293	0.8	332	7.4	7.4	20x	3.141593	314.159265	60	1	4913.6	120	1	5	Negative phase
DD	26.815385	1056.576727	108.12421	436.33476	39.401886	47.978849	78.167935	1.49E-13	5.39E-14	2.42E+00	42.86	3.66	2.800228	0.8	0.27	8.5	6.5	130.7	55.76	515.8	0.001	131	0.8	332	7.4	7.4	20x	3.141593	314.159265	60	1	4913.6	120	1	5	Negative phase
DD	27.977528	948.621382	54.084995	188.439133	33.906547	47.062709	69.338418	2.53E-13	9.36E-14	3.95E-01	47.54	1.17	5.414041	0.7	0.3	2.5	11.4	21.6	59.02	454	0.001	90	0.8	332	7.4	7.4	20x	3.141593	314.159265	60	1	4913.6	120	1	5	Negative phase
DD	13.816647	448.095055	14.998205	170.715141	32.431535	31.239604	80.721797	3.75E-14	3.27E-14	4.27E-01	57.85	0.87	36.561987	1.36	0.53	1.5	63.2	2.4	28.02	519.4	0.001	1659	0.8	332	7.4	7.4	20x	3.141593	314.159265	60	1	4913.6	120	1	5	Negative phase
DD	36.496454	1489.325147	82.520988	440.246538	40.807393	49.007746	87.669372	3.97E-12	1.04E-12	3.78E+00	96.89	4.56	4.180561	1.05	0.42	4.7	4.3	109.1	74.82	574.7	0.001	142	0.8	332	7.4	7.4	20x	3.141593	314.159265	60	1	4913.6	120	1	5	Negative phase
DD	19.680412	1313.909864	131.683712	615.715771	66.762314	43.995553	69.966237	4.21E-13	1.78E-13	5.51E+00	108.19	8.25	9.945908	1.65	0.8	7.6	9.2	82.9	49.37	521.2	0.001	195	0.8	332	7.4	7.4	20x	3.141593	314.159265	60	1	4913.6	180	1	5	Negative phase
DD	19.694915	1185.10584	64.839347	335.180561	60.173188	43.514832	63.154381	3.27E-13	1.40E-13	4.17E+00	95.01	6.85	14.659445	1.78	0.72	7.2	15.4	46.7	53.23	317.2	0.001	237	0.8	332	7.4	7.4	20x	3.141593	314.159265	60	1	4913.6	180	1	5	Negative phase
DD	24.145455	1563.448229	165.944398	633.152546	64.751244	18.385254	52.392057	3.75E-14	1.29E-13	5.98E+00	117.56	8.78	15.626256	1.78	0.74	7.5	13.3	56.2	53.84	498.9	0.001	111	0.8	332	7.4	7.4	20x	3.141593	314.159265	60	1	4913.6	180	1	5	Negative phase
DD	18.461682	556.766304	17.588123	233.213018	30.15794	30.70623	96.979373	3.69E-14	3.40E-14	4.86E-01	82.97	0.75	57.055623	1.64	0.64	0.9	68.8	1.3	38.45	507	0.001	1606	0.8	332	7.4	7.4	20x	3.141593	314.159265	60	1	4913.6	140	1	5	Negative phase
DD	13.749698	796.871736	19.059774	217.339308	57.955582	23.277595	77.189753	1.50E-14	3.25E-14	5.01E-01	72.13	0.4	10.866769	1.69	0.8	0.6	15.1	3.7	41.93	529.1	0.001	1655	0.8	332	7.4	7.4	20x	3.141593	314.159265	60	1	4913.6	140	1	5	Negative phase
DD	15.314839	673.822926	20.114925	231.838378	43.998043	40.718723	101.23912	1.72E-13	7.25E-14	4.79E-01	112.19	0.84	15.133278	2.41	1.19	0.7	13.5	5.6	41.53	469.3	0.001	1551	0.8	332	7.4	7.4	20x	3.141593	314.159265	60	1	4913.6	70	1	5	Negative phase
DD	22.113139	665.480859	18.757251	266.970549	30.094365	39.910916	94.502849	1.22E-13	5.32E-14	4.58E-01	84.72	0.87	64.182327	1.69	0.54	1	75.8	1.4	45.61	522.5	0.001	1645	0.8	332	7.4	7.4	20x	3.141593	314.159265	60	1	4913.6	90	1	5	Negative phase
DD	17.763838	566.674206	20.156372	255.76063	31.900438	40.998393	92.693553	1.86E-13	7.66E-14	4.22E-01	98.45	0.11	49.15398	2.47	0.91	0.1	49.9	0.2	37.55	526.7	0.001	1627	0.8	332	7.4	7.4	20x	3.141593	314.159265	60	1	4913.6	100	1	5	Negative phase
DD	19.759517	992.011566	6.639304	91.482728	50.204243	36.622486	65.598246	1.08E-13	6.27E-14	5.46E-01	72.98	0.65	3.315298	1.34	0.52	0.9	4.5	19.6	54.13	533.3	0.001	1656	0.8	332	7.4	7.4	20x	3.141593	314.159265	60	1	4913.6	130	1	5	Negative phase
DD	21.145846	701.780498	18.585277	236.696108	33.187629	30.486978	74.898054	4.65E-14	4.39E-14	3.54E-01	74.16	0.65	39.776378	2.31	0.56	0.9	53.6	1.6	46.76	508.9	0.001	1626	0.8	332	7.4	7.4	20x	3.141593	314.159265	60	1	4913.6	70	1	5	Negative phase
DD	19.70869	999.49553	6.65295	91.061371	50.713442	40.683364	97.479327	1.07E-13	4.97E-14	4.93E-01	75.26	0.73	3.414638	1.26	0.54	1	4.5	21.4	52.8	507.4	0.001	1635	0.8	332	7.4	7.4	20x	3.141593	314.159265	60	1	4913.6	70	1	5	Negative phase
DD	24.36998	1108.396129	9.764402	144.016706	45.482028	41.450587	65.458088	2.18E-13	1.12E-13	6.19E-01	161.15	0.95	8.346357	4.45	0.78	0.6	5.2	11.4	72.3	528	0.001	1520	0.8	332	7.4	7.4	20x	3.141593	314.159265	60	1	4913.6	55	1	5	Negative phase
DD	25.464544	1146.430466	26.705098	272.568324	45.020655	46.624007	64.424773	1.40E-12	4.29E-13	5.88E-01	61.18	1.33	4.371269	1.24	0.36	2.2	7.1	30.4	63.81	500.6	0.001	692	0.8	332	7.4	7.4	20x	3.141593	314.159265	60	1	4913.6	55	1	5	Negative phase
DD	20.389711	654.842166	21.277821	290.636173	32.116305	39.642102	88.625346	1.44E-13	6.72E-14	2.59E-01	126.21	0.78	22.759628	2.74	0.68	0.6	18	3.4	59.1	511.9	0.001	1556	0.8	332	7.4	7.4	20x	3.141593	314.159265	60	1	4913.6	120	1	5	Negative phase
DD	26.472568	1105.3206	5.995444	85.143361	41.753434	40.679468	90.917583	1.97E-13	1.05E-13	6.66E-01	260.59	0.81	10.745823	3.9	0.89	0.3	4.1	7.5	96.59	513.7	0.001	1368	0.8	332	7.4	7.4	20x	3.141593	314.159265	60	1	4913.6	50	1	5	Negative phase
DD	29.731343	684.6346	76.730243	332.559533	23.027369	19.274383	63.349755	4.62E-15	1.75E-14	3.10E+01	151.17	65.22	82.286857	3.22	1.31	43.1	54.4	79.3	39.35	278.7	0.001	135	0.8	332	7.4	7.4	20x	3.141593	314.159265	60	1	4913.6	50	1	5	Negative phase
DD	41.956044	1162.340341	123.417029	539.279676	27.703764	22.416936	61.498459	6.20E-14	1.55E-13	2.10E-01	191.41	2.06	5.470375	2.03	0.72	1.1	2.9	37.7	72.17	546.6	0.001	92	0.8	332	7.4	7.4	20x	3.141593	314.159265	60	1	4913.6	50	1	5	Negative phase
DD	20.531579	857.859509	14.721332	181.937673	41.782442	39.981133	65.189268	5.53E-14	2.89E-14	2.76E-01	117.51	0.92	8.931541	1.51	0.81	0.8	7.6	10.3	53.66	519.8	0.001	761	0.8	332	7.4	7.4	20x	3.141593	314.159265	60	1	4913.6	70	1	5	Negative phase
DD	33.2	1272.272852	41.115122	290.868844	38.321471	22.998717	48.972361	1.68E-14	2.93E-14	3.44E+01	168.24	68.18	119.44587	2.65	0.87	40.5	71	57.1	55.33	485.6	0.001	246	0.8	332	7.4	7.4	20x	3.141593	314.159265	60	1	4913.6	70	1	5	Negative phase
DD	14.813031	584.930664	43.899934	243.003278	39.487574	41.837078	84.891987	8.90E-14	3.46E-14	2.58E+00	82.29	4.43	51.033069	1.87	0.7	5.4	62	8.7	40.33	105.3	0.001	354	0.8	332	7.4	7.4	20x	3.141593	314.159265	60	1	4913.6	50	1	5	Negative phase
DD	26.554662	1266.553134	25.307911	357.557686	47.696074	42.097104	84.606908	1.10E-13	3.88E-14	1.66E-01	150.75	0.56	11.275673	1.59	0.86	0.4	7.5	5	67.73	523.6	0.001	1245	0.8	332	7.4	7.4	20x	3.141593	314.159265	60	1	4913.6	90	1	5	Negative phase
DD	22.967123	1126.294345	52.396716	517.146889	49.039417	30.458248	48.071736	7.04E-14	6.67E-14	8.56E-01	46.58	1.24	3.927486	0.99	0.33	2.7	8.4	31.6	55.41	497.4	0.001	731	0.8	332	7.4	7.4	20x	3.141593	314.159265	60	1	4913.6	90	1	5	Negative phase
DD	25.089631	1187.495845	49.040982	445.779815	47.330144	30.625797	49.098334	1.01E-13	9.43E-14	5.93E-01	44.67	1.54	3.449796	0.83	0.31	3.4	7.7	44.6	58.25	516.4	0.001	570	0.8	332	7.4	7.4	20x	3.141593	314.159265	60	1	4913.6	90	1	5	Negative phase
DD	15.289474	855.037401	35.810077	419.790787	55.923272	30.734244	53.181373	8.24E-14	7.60E-14	3.53E-01	60.11	0.4	7.748039	1.32	0.61	0.7	12.9	5.2	38.42	517	0.001	1521	0.8	332	7.4	7.4	20x	3.141593	314.159265	60	1	4913.6	70	1	5	Negative phase
DD	19.730746	954.754092	14.780658	205.074888	48.389153	33.867958	53.911902	6.40E-14	4.32E-14	4.21E-01	44.16	0.55	5.443491	1.02	0.36	1.2	12.3	10.1	51.31	528	0.001	1650	0.8	332	7.4	7.4	20x	3.141593	314.159265	60	1	4913.6	70	1	5	Negative phase
DD	31.086142	1054.733757	46.000409	315.189441	33.929387	22.640932	46.722895	9.87E-15	2.33E-14	2.74E+01	136.74	54.5	54.135474	2.05	0.93	39.9	39.6	100.7	29.73	442.8	0.001	268	0.8	332	7.4	7.4	20x	3.141593	314.159265	60	1	4913.6	90	1	5	Negative phase
DD	26.263692	1071.221524	9.837709	121.472299	40.787165	37.96836	69.946522	8.28E-14	4.46E-14	4.65E-01	135.79	0.88	6.133369	1.68	0.77	0.6	4.5	14.3	68.62	513.4	0.001	987	0.8	332	7.4	7.4	20x	3.141593	314.159265	60	1	4913.6	90	1	5	Negative phase
DD	24.592593	922.076297	23.636142	76.817445	37.494066	41.600044	65.182787	1.21E-13	6.25E-14	1.51E+00	94.49	1.48	5.785626	1.3	0.54	1.6	6.1	25.6	72.88	535.7	0.001	82	0.8	332	7.4	7.4	20x	3.141593	314.159265	60	1	4913.6	90	1	5	Negative phase
DD	20.537115	632.864995	13.007919	179.260321	30.815671	39.377287	89.043593	9.05E-14	4.21E-14	4.87E-01	64.17	0.77	32.911294	1.78	0.63	1.2	51.3	2.3	34.04	522.7	0.001	1658	0.8	332	7.4	7.4	20x	3.141593	314.159265	60	1	4913.6	90	1	5	Negative phase
DD	26.918919	1021.37437	38.111513	319.942162	37.942622	24.35068	44.63827	3.90E-14	7.29E-14	5.87E-01	67.97	0.92	2.445602	0.88	0.39	1.4	3.6	37.6	68.64	531.1	0.001	445	0.8	332	7.4	7.4	20x	3.141593	314.159265	60	1	4913.6	90	1	5	Negative phase
DD	24.955281	931.985702	5.436349	67.206162	37.346232	30.445397	51.705427	7.42E-14	7.12E-14	7.22E-01	57.27	1.25	2.793345	0.74	0.36	2.2	4.9	44.7	66.59	493.5	0.001	1052	0.8	332	7.4	7.4	20x	3.141593	314.159265	60	1	4913.6	90	1	5	Negative phase
DD	40.204431	1611.822461	29.302482	446.421688	40.090667	42.041706	78.150595	1.92E-13	4.27E-14	3.16E-01	219.37	0.62	9.47668	1.86	1.01	0.3	4.3	6.5	87.18	515.3	0.001	994	0.8	332	7.4	7.4	20x	3.141593	314.159265	60	1	4913.6	100	1	5	Negative phase
DD	20.562387	609.930059	19.123325	274.352351	29.662415	38.524028	74.35409	8.12E-14	3.89E-14	4.77E-01	61.1	0.03	28.024783	1.58	0.61	0	45.9	0.1	34.8	517.8	0.001	1660	0.8	332	7.4	7.4	20x	3.141593	314.159265	60	1	4913.6	100	1	5	Negative phase
DD	24.828183	938.426541	4.155744	63.179877	37.796827	30.045057	51.064742	6.89E-14	6.86E-14	5.48E-01	60.25	0.79	2.778478	0.82	0.39	1.3	4.6	28.4	64.6	497	0.001	1619	0.8	332	7.4	7.4	20x	3.141593	314.159265	60	1	4913.6	70	1	5	Negative phase
DD	18.718711	794.25624	14.587964	198.342413	42.431139	30.047059	85.353396	6.21E-14	6.18E-14	4.98E-01	53.32	0.92	9.368453	1.23	0.44	1.7	17.6	9.8	49.13	507.8	0.001	1615	0.8	332	7.4	7.4	20x	3.141593	314.159265	60	1	4913.6	110	1	5	Negative phase
DD	32.238501	1251.207213	9.837704	147.297546	38.810961	41.755663	73.516724	9.52E-14	3.37E-14	4.12E-01	203.93	0.73	6.5057	1.71	1.09	0.4	3.2	11.2	77.98	532.5	0.001	1175	0.8	332	7.4	7.4	20x	3.141593	314.159265	60	1	4913.6	90	1	5	Negative phase
