# Supplementary material for: Rapid sperm capture: high-throughput flagellar waveform analysis
Source: Hum Reprod. 2019 Jun 7;34(7):1173–85. doi: 10.1093/humrep/dez056 (PMC6613345; doi:10.1093/humrep/dez056)
Supplement: Supplementary_data_dez056 [file supplementary_data_dez056.zip › SuppTable3.xlsx]

## Sheet: Sheet1
iCell	ManualAnalysisOfProgression	TCS2	VSL	VAP
1	1	12.68	28.42	31.6685
2	1	18.17	35.43	28.1896		By manual analysis
3	1	22.13	44.83	42.3986		1	Progressive
4	1	18.3	38.21	32.3004		0	Non-progressive
5	1	18.6	36.73	37.2963
6	1	21.03	41.3	36.4396
7	1	8.167	12.06	18.5876
8	1	21.07	40.91	43.3781
9	1	20.54	40.56	41.4113
10	1	21.4	41.58	35.9038
11	1	18.19	36.27	35.4968
12	1	22.81	43.1	36.3923
13	1	19.13	38.04	39.187
14	1	19.37	38.11	37.7789
15	1	23.32	47.05	46.3019
16	1	19.67	40.25	40.9065
17	1	15.99	27.37	35.1951
18	1	19.51	40.07	38.0936
19	1	25.33	50.24	50.3463
20	1	19.06	38.58	33.6524
21	1	26.28	52.57	51.1396
22	1	16.38	26.64	23.0845
23	1	21.36	40.61	36.9556
24	1	27.99	54.46	52.9208
25	1	15.17	30.8	32.6238
26	1	16.43	34.06	35.2611
27	1	24.45	47.38	45.0774
28	1	20.1	40.37	40.6461
29	1	19.76	37.38	32.6356
30	1	17.86	33.19	36.1615
31	1	24.18	49.14	48.4031
32	1	19.99	40.58	39.3969
33	1	22.24	43.99	43.4153
34	1	21.02	42.75	43.1895
35	1	26.52	53.04	52.3996
36	1	14.19	24.14	36.7197
37	1	6.982	13.65	13.3217
38	1	21.39	41.98	43.799
39	1	17.79	35.15	37.0957
40	1	22.97	46.86	47.3219
41	1	16.83	30.94	39.2134
42	1	16.2	31.54	33.3668
43	1	16.97	32.99	33.5729
44	1	18.8	37.36	39.3279
45	1	12.47	25.62	39.5363
46	1	20.91	41.18	41.8175
47	1	21.19	41.93	43.833
48	1	17.29	33.98	34.9803
49	1	15.31	30.94	32.3424
50	1	25.08	50.14	49.6691
51	1	18.05	34.34	40.1047
52	1	21.79	43.49	40.4548
53	1	25.44	50.24	44.8159
54	0	1.997	3.46	12.853
55	1	18.76	35.75	31.4323
56	0	0.8718	1.46	1.84197
57	0	1.497	3.02	6.93159
58	1	14.64	26.2	30.2826
59	0	2.973	4.81	8.31329
60	1	17.29	31.83	40.3872
61	1	16.1	31.5	32.9481
62	1	16.96	32.97	33.5513
63	1	16.98	32.94	37.1562
64	1	18.83	37.61	39.4812
65	1	21.59	43.22	41.3638
66	1	6.229	9.52	16.7559
67	0	21.97	45.6	43.2101
68	1	11.88	27.86	24.8367
69	1	18.03	37.4	37.2347
70	1	14.39	31.16	33.7843
71	1	15.98	31.55	37.6983
72	1	16.4	29.91	26.5863
73	1	14.46	29.86	30.1152
74	1	20.33	37.95	31.9734
75	0	15.59	29.91	28.0936
76	1	12.39	22.62	28.6369
77	1	21.43	43.85	37.8295
78	1	8.051	16.04	22.6377
79	1	10.55	22.57	25.9982
80	0	21.12	41.95	11.2692
81	1	19.45	39.92	34.0737
82	1	11.31	24.69	25.4628
83	1	14.75	27.51	26.9658
84	1	16.72	30.99	28.3214
85	1	20.69	40.25	35.3712
86	1	17.82	35.22	32.4781
87	1	12.36	26.52	25.5044
88	1	17.77	36.38	31.3892
89	1	18.17	33.86	32.9217
90	1	16.16	32.35	30.8071
91	1	18.44	38.19	30.2556
92	0	3.558	14.36	24.3996
93	1	15.44	31.96	29.4646
94	1	33.01	59.58	58.1441
95	0	5.679	15.83	34.4087
96	1	19.35	39.87	35.5744
97	1	17.51	32.75	29.9389
98	1	13.52	30.32	31.0505
99	1	6.622	14.55	15.9235
100	1	10.32	20.36	22.8871
101	0	13.05	19.96	27.0108
102	1	14.19	28.78	29.8345
103	1	23.73	47.53	42.6661
104	1	21.46	38.8	34.405
105	1	18.21	39.16	35.5412
106	1	16.79	33.81	33.3557
107	1	15.86	30.14	35.566
108	1	24.96	50.28	49.831
109	1	16.67	31.99	31.1366
110	1	26.91	52.79	51.7007
111	1	23.38	47.85	45.054
112	1	19.25	32.82	35.416
113	1	17.1	35.7	41.2361
114	1	23.05	46.02	41.9681
115	0	18.98	35.24	40.165
116	1	15.51	32.35	27.2569
117	1	18.74	38.35	32.6435
118	1	23.98	46.97	41.5255
119	1	20.39	41.51	35.6459
120	1	28.02	53.79	51.6032
121	1	21	41.53	34.6462
122	1	16.25	31.7	27.15
123	1	21.62	43.07	36.8494
124	1	14.78	30.8	38.5641
125	1	16.94	36.27	33.8453
126	1	19.4	38.37	33.5461
127	1	23.63	46.85	40.4643
128	0	14.51	28.54	30.8156
129	1	22.68	44.64	40.5067
130	1	29.25	53.48	78.919
131	1	23.94	49.88	92.6196
132	1	19.95	39.37	99.5099
133	0	3.669	7.74	12.273
134	0	1.2	2.45	2.94296
135	0	0.5455	1.09	2.08559
136	0	0.5749	1.2	4.3096
137	0	0.7339	0.95	1.67312
138	0	0.6545	1.37	1.04958
139	0	1.245	1.76	2.33905
140	1	27.92	54.8	53.051
141	0	1.023	1.82	2.46371
142	0	0.8537	1.79	2.99653
143	0	1.119	1.85	3.56734
144	0	0.5775	0.58	0.356557
145	1	7.116	15.1	23.8673
146	0	1.166	2.19	6.07367
147	1	6.083	8.06	10.6688
148	1	12.52	29.36	42.3868
149	1	20.28	40.82	42.4624
150	1	20.26	38.23	32.0248
151	1	3.216	10.19	14.1936
152	0	0.8313	1.89	2.36138
153	0	0.7507	1.63	10.8224
154	0	1.544	1.84	2.69793
155	0	1.658	2.58	2.62622
156	0	0.5903	1.08	1.45676
157	0	0.5573	1.12	1.83477
158	0	0.7954	1.7	1.4446
159	0	0.3939	0.8	1.81296
160	1	23.98	51.2	60.4577
161	0	1.406	5.16	14.7477
162	1	24.41	49.09	52.9684
163	1	27.14	47.81	57.7436
164	0	18.74	31.88	28.3581
165	0	1.088	7.29	3.75878
166	1	8.057	12.38	37.6018
167	0	0.4715	0.69	21.3945
168	0	0.9391	1.56	2.09136
169	1	34.56	67.12	57.1043
170	0	1.455	5.2	8.15662
171	0	1.058	2.21	2.79546
172	0	0.5242	0.54	3.44961
173	1	27.43	53.55	49.4357
174	0	0.5099	1.32	1.7415
175	0	0.4448	1.33	2.98941
176	1	18.5	33.65	41.8228
177	0	0.8681	1.84	3.46875
178	0	1.102	2.09	2.65802
179	0	0.9271	1.77	2.76286
180	0	0.7667	1.49	2.19172
181	0	0.6446	0.8	1.23122
182	0	6.127	12.09	47.0963
183	1	8.778	13.37	38.1506
184	1	15.82	32.88	80.7312
185	0	7.152	14	8.6195
186	1	32.63	66.04	65.1688
187	1	28.34	54.21	57.5687
188	1	29.11	57.57	66.0916
189	1	5.093	8	16.0882
190	1	16.3	26.24	32.0845
191	1	29.22	56.85	64.1234
192	0	14.61	19.81	15.8572
193	0	0.07435	0.29	1.57282
194	1	26.48	51.89	118.706
195	1	11	17.64	32.1585
196	1	20.22	39.03	46.6024
197	0	0.5799	1.28	2.23744
198	0	5.928	7.24	9.75001
199	1	16.8	34.62	79.7122
200	1	3.63	7.18	21.9228
201	1	32.28	63.51	61.6293
202	1	24.92	57.29	78.1639
203	0	0.416	1.3	2.01289
204	0	8.295	11.58	21.8062
205	0	10.58	12.84	37.5494
206	1	35.8	71.57	57.1529
207	0	8.963	1.71	0.241619
208	1	16.99	30.1	33.2986
209	1	30.5	60.51	68.3528
210	1	31.94	62.69	68.7976
211	1	16.63	35.51	51.2197
212	1	25.72	49.81	53.357
213	0	1.551	2.19	14.7314
214	1	19.8	37.25	72.8533
215	1	26.38	53.01	52.7097
216	1	19.23	37.55	38.6163
217	1	28.9	56.24	61.8786
218	1	22.83	38.64	54.794
219	1	27.11	53.88	57.0436
220	1	11.98	20.95	38.405
221	1	28.15	50.72	66.6783
222	0	5.912	9.77	12.2815
223	1	26.71	48.68	50
224	0	2.939	3.52	3.98476
225	0	0.4106	1.33	2.05481
226	0	2.838	4.87	4.39029
227	1	16.22	27.57	26.0147
228	1	37.31	75.39	84.0596
229	0	3.189	4.08	29.1498
230	1	1.878	5.32	21.9233
231	1	26.44	65.06	82.6858
232	1	5.899	17.71	37.798
233	1	17.75	34.74	38.3747
234	0	21.65	31.68	49.7448
235	1	2.359	2.53	22.0246
236	1	30.65	59.3	98.6317
237	1	9.379	13.19	38.0575
238	1	23.23	43	56.2395
239	1	33.55	67.32	70.7099
240	1	31.62	41.91	51.209
241	0	2.231	3.72	6.26444
242	0	1.382	2.89	11.4563
243	1	19.65	40.22	96.1115
244	1	22.75	46.44	54.7574
245	1	27.85	45.15	111.293
246	1	38.56	62.6	91.0166
247	1	24.01	44.52	65.4286
248	1	23.19	46.29	40.3516
249	0	3.686	6.11	12.4981
250	1	6.416	10.39	31.5009
251	1	28.74	56.02	66.9947
252	1	5.396	6.95	15.1278
253	1	21	44	56.3859
254	1	15.34	30.54	58.812
255	0	26.75	48.29	47.1968
256	0	0.7752	1.49	1.86561
257	0	0.5991	1.03	1.04773
258	1	20.52	43.61	53.2052
259	1	22.13	35.72	80.1333
260	1	28.13	55.4	57.8032
261	0	0.6079	1.2	0.27165
262	1	28.77	58.01	66.4603
263	1	16.23	30.91	42.3145
264	1	18.65	35.32	47.0839
265	0	0.7883	0.86	9.3596
266	1	29.34	58.48	61.0743
267	1	18.09	35.12	39.1188
268	1	18.17	35.41	42.1254
269	1	25.36	50.37	50.5615
270	0	2.107	5.38	6.13673
271	0	0.3113	0.61	1.40513
272	0	0.2629	0.72	2.72793
273	0	1.313	1.75	5.03256
274	1	29.66	58.8	58.4922
275	1	35.95	71.63	71.3844
276	1	37.61	75.6	71.9811
277	0	1.717	5.54	10.1249
278	1	12.78	27.27	55.1471
279	0	1.133	10.96	19.6314
280	0	1.282	3.85	11.1105
281	0	1.107	3.53	3.72596
282	0	1.394	3.58	2.13657
283	0	0.2007	0.72	2.38433
284	1	27.49	55.43	55.4516
285	1	23.41	46.91	54.1524
286	0	1.333	1.68	2.72847
287	1	31.94	61.62	56.9748
288	1	29.78	59.34	59.9166
289	1	20.74	38.54	61.7433
290	1	34.27	68.08	68.3265
291	1	32.28	63	62.8334
292	1	25.02	49.28	63.1216
293	1	29.11	59.2	67.7996
294	1	22.42	45.72	51.9636
295	1	29.74	53.74	83.8879
296	1	30.54	61.6	70.9297
297	0	1.545	7.06	7.60357
298	0	19.95	28.65	41.7802
299	1	9.084	17.5	30.9481
300	1	30.24	58.94	59.1773
301	1	15.81	34.57	84.8959
302	1	17.07	37.98	91.1988
303	1	30.31	60.02	59.571
304	1	6.18	14.3	32.7019
305	0	0.4216	0.83	1.58931
306	0	0.8239	1.58	0.638795
307	1	21.97	38.27	67.3669
308	1	32.09	63.08	61.436
309	1	25.42	49.72	64.0072
310	0	1.502	2.88	2.6747
311	1	3.463	11.96	13.9919
312	1	11.77	32.81	54.693
313	1	8.89	16.29	53.1897
314	0	4.985	6.04	5.81671
315	0	0.4205	0.59	1.70566
316	1	22.17	41.88	61.2451
317	1	9.932	15.76	22.7196
318	1	8.013	17.86	19.4283
319	1	27.73	55.33	60.1946
320	1	32.28	63.55	66.4833
321	1	24.88	46.47	55.2644
322	1	21.73	39.8	54.4633
323	1	21.85	45.53	45.9443
324	1	17.72	34.94	53.0245
325	0	1.137	4.1	21.551
326	0	2.976	7.6	19.3282
327	1	13.64	25.55	27.0718
328	1	18	33.82	40.0696
329	0	2.196	6.32	5.15271
330	1	18.14	34.49	76.781
331	1	19.2	35.49	34.9221
332	1	25.4	50.65	58.0384
333	1	24.36	44	112.5
334	1	29.36	55.65	89.8288
335	1	18.99	38.78	59.871
336	1	10.89	22.01	62.8809
337	1	10.16	16.92	36.546
338	1	22.8	45.92	61.6925
339	1	20.18	32.36	72.3209
340	1	18.72	37.79	45.0112
341	1	30.96	58.52	56.1071
342	1	17.64	36.64	43.1606
343	0	5.094	9.77	9.97771
344	1	20.03	36.31	94.9931
345	1	13.33	26.65	57.2918
346	1	23.88	47.47	77.3313
347	1	33.16	67.27	68.4011
348	1	15.34	24.26	40.0543
349	1	16.26	33.75	60.3938
350	1	17.24	39.06	1.9471
351	1	5.43	13.51	23.8184
352	0	3.414	4.27	8.59692
353	0	2.637	4.88	13.5135
354	1	21.3	42.63	46.6257
355	0	0.4299	1.15	1.22089
356	0	0.8393	1.4	1.55926
357	1	16.18	34.45	53.1679
358	0	0.6682	0.35	1.44368
359	1	20.63	38.22	42.719
360	0	1.593	2.11	1.77212
361	0	0.8557	1.54	3.50084
362	0	10.3	20.3	20.4768
363	1	5.93	8.84	17.3535
364	1	8.8	15.04	17.9852
365	0	0.6258	1.03	4.62054
366	0	1.192	2.47	3.06576
367	0	1.445	1.83	2.26152
368	1	21.97	43.46	42.6271
369	0	10.81	21.08	21.1587
370	1	33.74	68.29	75.6582
371	1	25.57	47.4	52.4583
372	0	0.636	0.74	3.53342
373	0	0.9627	2.02	4.9638
374	0	2.072	1.12	3.52986
375	1	8.194	17.93	62.5072
376	1	6.414	16.27	18.0498
377	1	26.91	56.35	58.7918
378	1	32.09	55.6	45.1345
379	0	1.707	2.43	3.11095
380	0	0.8162	0.47	2.62577
381	0	2.069	4.64	4.52675
382	1	31.53	61.79	65.5153
383	1	20.01	40	52.2463
384	1	4.021	7.42	12.6753
385	0	0.655	1.08	2.87722
386	0	0.3814	0.45	4.91217
387	0	2.733	3.49	2.79753
388	1	30.18	59.29	62.7708
389	0	0.1564	0.25	2.44711
390	1	31.71	30.11	145.487
391	0	1.041	1.95	2.50697
392	1	10.39	19.02	19.8209
393	0	2.373	4.26	2.95028
394	1	12.78	19.3	24.4154
395	1	34.64	68.81	68.9585
396	1	18.27	37.51	39.391
397	0	0.8138	1.29	1.86488
398	0	0.8597	1.12	2.09305
399	0	0.6254	1.39	5.21177
400	0	0.428	1.07	3.76142
401	1	23.68	47.08	60.2343
402	0	0.8595	1.58	2.71395
403	1	7.518	16.48	29.8109
404	1	32.39	57.44	43.571
405	0	0.9374	1.1	1.12029
406	0	1.017	1.03	3.92495
407	1	25.17	41.5	56.0861
408	0	1.893	3.83	8.39822
409	0	2.061	4.13	4.21131
410	1	23.63	39.13	40.3253
411	0	0.8616	0.96	1.27749
412	1	14.29	29.82	79.0285
413	1	28.86	36.52	80.9491
414	0	0.1993	0.42	2.30846
415	0	0.6453	0.81	2.74902
416	0	0.4725	0.78	7.42445
417	0	0.3269	1.11	4.90649
418	1	31.63	62.5	63.7233
419	0	0.3983	1.49	0.751058
420	1	5.075	9.28	68.7297
421	1	34.62	68.17	69.0274
422	0	1.955	2.26	5.41979
423	0	0.4011	0.56	3.08398
424	0	0.7842	1.38	1.82477
425	1	27.77	58.87	52.9232
426	0	3.471	3.93	6.15403
427	1	16.59	30.62	31.7019
428	1	14.36	31.94	34.4457
429	1	15.09	31.88	74.7588
430	1	34.29	68.35	69.5109
431	1	5.686	18.3	72.1667
432	0	1.462	0.7	7.57405
433	1	19.42	39.7	43.8107
434	1	22.84	43.65	89.2042
435	1	10.1	20.17	49.498
436	1	30.92	61.92	71.5008
437	1	9.953	3.27	63.7034
438	0	1.545	2.78	4.54925
439	0	0.3503	0.55	3.44354
440	0	1.052	1.33	1.97365
441	0	1.34	1.3	2.5149
442	0	0.7892	0.7	3.85011
443	0	1.192	0.81	6.85642
444	0	19.97	26.5	25.5461
445	1	11.35	19.23	31.1782
446	1	19.71	39.53	36.7846
447	1	18.73	33.34	42.6156
448	0	2.525	3.73	10.8304
449	0	0.1993	0.96	5.83673
450	0	0.9282	1.08	8.0812
451	0	2.175	2.99	3.38726
452	0	0.7295	1.78	3.93762
453	0	1.698	4.89	10.8104
454	1	19.81	39.06	50.8879
455	1	32.51	65.91	72.0055
456	0	0.9782	0.45	3.14836
457	0	0.9467	1.1	1.45264
458	0	1.829	6.81	10.9377
459	0	0.3748	1.32	2.58272
460	0	1.332	3.08	2.2609
461	1	5.591	11.76	25.5652
462	0	0.315	0.74	2.53546
463	0	0.6274	1.36	1.40485
464	0	0.435	0.77	4.68385
465	0	0.8965	0.92	3.42324
466	0	0.8742	1.32	3.71965
467	1	9.012	17.73	39.0547
468	1	18.06	33.2	48.7273
469	1	8.591	14.94	22.8402
470	1	31.74	63.31	65.5897
471	0	0.4802	1.14	3.60053
472	0	0.339	0.83	8.01294
473	0	0.5767	2.8	5.72909
474	0	2.177	3.2	3.59287
475	0	1.143	2.42	5.91166
476	1	18.28	42.27	49.2662
477	1	10.56	20.07	79.0627
478	1	19.21	36	40.0493
